# Supplementary material for: Ginsentide TP1 Protects Hypoxia-Induced Dysfunction and ER Stress-Linked Apoptosis
Source: Cells. 2023 May 16;12(10):1401. doi: 10.3390/cells12101401 (PMC10216702; doi:10.3390/cells12101401)
Supplement: Supplementary file 1 [file cells-12-01401-s001.zip › Supplementary Data S2.xlsx]

## Sheet: Title
			Ginsentide TP1 Protects Hypoxia-Induced Dysfunction and ER Stress-Linked Apoptosis
			Bamaprasad Dutta1, Shining Loo1, 2, Antony Kam1, 3, Siu Kwan Sze1, 4 and James P. Tam1*
			1School of Biological Sciences, Nanyang Technological University, Singapore 637551, Singapore
			2Academy of Pharmacy, Xi’an Jiaotong-Liverpool University, Suzhou 215123, China
			3Department of Biological Sciences, Xi’an Jiaotong-Liverpool University, Suzhou 215123, China
			4Department of Health Sciences, Brock University, Niagara Region, St. Catharines, ON L2S 3A1, Canada

## Sheet: Table S2
	Table S2: List of all proteins identified
	Pulsed-SILAC proteomic analysis (quantify the incorporation of stable isotope-labeled lysine and arginine into newly synthesized proteins) result: Protein Summary of database search result
	Experimentl conditions
	Nx-C	Vehicle control treatment of HUVEC-CS cells clultured in Normoxic environment for 24h in SILAC medium
	Nx-TP1	20µM TP1 treatment of HUVEC-CS cells clultured in Normoxic environment for 24h in SILAC medium
	Hx-C	Vehicle control treatment of HUVEC-CS cells clultured in Hypoxic environment for 24h in SILAC medium
	Hx-TP1	20µM TP1 treatment of HUVEC-CS cells clultured in Hypoxic environment for 24h in SILAC medium
	Nx-TP1/Nx-C	H/L ratio of Normoxic TP1 treatment / H/L ratio of Normoxic vehicle control
	Hx-C/Nx-C	H/L ratio of Hypoxic vehicle control / H/L ratio of Normoxic vehicle control
	Hx-TP1/Nx-C	H/L ratio of Hypoxic TP1 treatment / H/L ratio of Normoxic vehicle control
	Hx-TP1/Nx-TP1	H/L ratio of Hypoxic TP1 treatment / H/L ratio of Normoxic TP1 treatment
	Hx-TP1/Hx-C	H/L ratio of Hypoxic TP1 treatment / H/L ratio of Hypoxic vehicle control
#	Accession	Protein	Gene	Peptides	Unique peptides	Sequence coverage [%]	Mol. weight [kDa]	Sequence length	H/L ratio																Nx-TP1/Nx-C				Hx-C/Nx-TP1				Hx-TP1/Nx-C				Hx-TP1/Nx-TP1				Hx-TP1/Hx-C
									Hx-C				Hx-TP1				Nx-C				Nx-TP1
									Avge	SEM	CV	P-value	Avge	SEM	CV	P-value	Avge	SEM	CV	P-value	Avge	SEM	CV	P-value	Avge	SEM	CV	p-value	Avge	SEM	CV	p-value	Avge	SEM	CV	p-value	Avge	SEM	CV	p-value	Avge	SEM	CV	p-value
4177	Q09666	Neuroblast differentiation-associated protein AHNAK	AHNAK	434	434	83.3	629.09	5890	1.57818	0.00949637	0.601731	0.000134804	1.55892	0.00437582	0.280695	3.06428e-05	1.3601	0.00674051	0.495589	0.000175065	1.3471	0.00700103	0.519713	0.000203253	0.99044	0.00156831	0.158344	0.0129415	1.16034	0.00508865	0.438548	0.000502718	1.14618	0.00717223	0.62575	0.00119858	1.15724	0.00822702	0.710914	0.00136208	0.987799	0.0084943	0.859921	0.144763
3267	Q15149	Plectin	PLEC	330	287	65.7	531.78	4684	1.16185	0.00733212	0.631071	0.00102236	1.15376	0.00716543	0.621052	0.00108176	1.04371	0.00512	0.490559	0.00671532	1.04412	0.00927703	0.888504	0.0206701	1.00039	0.00880707	0.880362	0.481145	1.1132	0.00741249	0.665873	0.00212844	1.10544	0.0103696	0.93805	0.00475829	1.105	0.00659782	0.597085	0.00196095	0.99303	0.00461583	0.464822	0.135578
823	H3BPE1	Microtubule-actin cross-linking factor 1, isoforms 1/2/3/5	MACF1	272	7	45.7	856.87	7555	1.507	0.0157673	1.04627	0.000482563	1.46743	0.0143822	0.980098	0.000472409	1.24842	0.00326207	0.261295	8.61837e-05	1.26416	0.0132284	1.04641	0.00124785	1.01261	0.0105018	1.0371	0.174839	1.20712	0.00969298	0.802981	0.00109063	1.17542	0.0145651	1.23914	0.00340474	1.16079	0.0169954	1.46413	0.00547785	0.973738	0.0194713	1.99965	0.157649
5162	Q14204	Cytoplasmic dynein 1 heavy chain 1	DYNC1H1	263	263	61.1	532.4	4646	0.971767	0.00392262	0.403659	0.00939161	1.03673	0.00248886	0.240069	0.00227968	0.825279	0.00346189	0.419481	0.00019621	0.83505	0.00470906	0.563925	0.00040714	1.01184	0.00920127	0.90936	0.162203	1.1775	0.0092741	0.787608	0.00135824	1.25621	0.00621832	0.495004	0.000294185	1.24152	0.00519634	0.418548	0.000231258	1.06685	0.00350106	0.328169	0.00136544
736	Q9UPN3	Microtubule-actin cross-linking factor 1, isoforms 1/2/3/5	MACF1	262	1	45.2	838.3	7388	1.46524	0.0369343	2.52069	0.00310943	1.39493	0.0117872	0.845	0.000444573	1.24208	0.0102688	0.826739	0.000896622	1.23316	0.0301213	2.44262	0.00809123	0.992813	0.0184438	1.85773	0.373165	1.17967	0.0216621	1.83629	0.0070828	1.12306	0.0103868	0.924863	0.00351897	1.13119	0.0201864	1.78453	0.0113734	0.952014	0.026242	2.75647	0.10673
3239	P78527	DNA-dependent protein kinase catalytic subunit	PRKDC	200	193	51	469.08	4128	0.89828	0.00716326	0.797442	0.00246402	0.969548	0.0147012	1.5163	0.0880271	0.826352	0.00300882	0.364109	0.000150067	0.846457	0.00226046	0.267049	0.000108342	1.02433	0.0064186	0.626615	0.0314479	1.08704	0.0124	1.14071	0.00981761	1.17329	0.020412	1.73973	0.00676929	1.14542	0.015381	1.34283	0.00548628	1.07934	0.0170212	1.577	0.0214027
1420	O75369	Filamin-B	FLNB	199	188	84.6	278.16	2602	1.07664	0.00516796	0.480007	0.00225656	1.07933	0.00621432	0.575757	0.00303745	0.770197	0.00423607	0.549999	0.000169844	0.759558	0.00375226	0.494006	0.000121743	0.986187	0.00358077	0.363092	0.030607	1.39788	0.00751051	0.537279	0.000178027	1.40137	0.0148144	1.05713	0.000679238	1.421	0.0151574	1.06667	0.000646366	1.0025	0.00657368	0.65573	0.368203
3539	Q13813	Spectrin alpha chain, non-erythrocytic 1	SPTAN1	198	1	74.4	284.54	2472	1.15851	0.0136295	1.17647	0.00364911	1.15873	0.00673432	0.581183	0.000897158	1.01962	0.00408262	0.400407	0.0203119	1.02976	0.00268597	0.260835	0.00402205	1.00995	0.00638418	0.63213	0.129083	1.13622	0.0173786	1.52951	0.00791469	1.13643	0.00676746	0.5955	0.00122496	1.12524	0.00640469	0.569184	0.00130174	1.00019	0.0118235	1.18212	0.490162
3742	A0A0D9SF54	Spectrin alpha chain, non-erythrocytic 1	SPTAN1	197	3	74.5	282.83	2457	1.17752	0.0474793	4.03216	0.100009	1.24939	0.0637343	5.10122	0.0290956	0.99534	0.0716843	7.20199	0.497118	0.869954	0.0538479	6.18975	0.151896	0.874026	0.00881782	1.00887	0.0272362	1.03109				1.19437	0.0865122	7.24336	0.1557	1.36651	0.0851482	6.23108	0.0873392	1.08747	0.0226073	2.07889	0.0972139
7381	P35579	Myosin-9	MYH9	197	166	70.9	226.53	1960	1.02397	0.000800694	0.0781954	0.000557137	1.03121	0.00737842	0.715508	0.025715	0.910611	0.00512808	0.563147	0.00163853	0.912101	0.0033895	0.371615	0.000742041	1.00164	0.00934046	0.93252	0.435333	1.12448	0.00615859	0.547682	0.00121869	1.13244	0.00194456	0.171714	0.000107746	1.13059	0.0121928	1.07845	0.00429387	1.00708	0.00715435	0.710407	0.212009
7786	Q60FE5	Filamin A	FLNA	167	2	75.4	278.22	2620	1.18332	0.00396246	0.33486	0.000233407	1.25605	0.00463477	0.368996	0.000163722	1.03933	0.006398	0.615591	0.0127057	1.03402	0.00378168	0.365726	0.00606146	0.994893	0.00840893	0.84521	0.305016	1.13854	0.00848171	0.744961	0.00186181	1.20852	0.00832134	0.688556	0.000793929	1.21473	0.00243205	0.200214	6.41275e-05	1.06146	0.000980786	0.0923995	0.000127269
7600	P21333	Filamin-A	FLNA	167	2	74.8	280.74	2647	1.2348				1.28162	0.0217188	1.69463	0.029947	1.10395	0.00240866	0.218187	0.0090309	1.215				1.10354								1.18847				1.07695				1.0166
1006	Q01082	Spectrin beta chain, non-erythrocytic 1	SPTBN1	163	4	74.1	274.61	2364	1.69402	0.00876819	0.517596	7.9778e-05	1.65975	0.0138055	0.83178	0.000218713	1.37109	0.00788465	0.575065	0.000225518	1.38183	0.00952208	0.68909	0.000310549	1.00784	0.00953567	0.946152	0.246609	1.23553	0.00511769	0.41421	0.000235852	1.21054	0.0167767	1.38589	0.00313805	1.20112	0.0103073	0.858142	0.00130695	0.97977	0.0128574	1.31229	0.129534
1358	A0A087WUZ3	Spectrin beta chain, non-erythrocytic 1	SPTBN1	160	1	73.2	274.83	2366									0.86889
3830	A0A087WV66	Antigen KI-67	MKI67	144	144	55.5	358.62	3255	3.82003	0.0478253	1.25196	0.000143683	2.87965	0.0705374	2.44951	0.000701345	4.34206	0.118997	2.74058	0.000631482	4.49647	0.0974321	2.16686	0.00038733	1.03556	0.0283926	2.74175	0.164509	0.879774	0.0223471	2.54009	0.0165757	0.663201	0.01881	2.83624	0.00155715	0.640425	0.00186933	0.291888	1.35132e-05	0.75383	0.0261478	3.46866	0.00558778
387	Q5T4S7	E3 ubiquitin-protein ligase UBR4	UBR4	138	138	39.9	573.83	5183	1.38422	0.0107449	0.776246	0.000390415	1.35295	0.0228038	1.68549	0.00206973	1.16006	0.0090731	0.782122	0.00159747	1.15784	0.0135268	1.16827	0.00362494	0.998085	0.0157346	1.57648	0.462681	1.19323	0.0139835	1.1719	0.00259382	1.16628	0.0142358	1.22062	0.00361778	1.16851	0.018085	1.54769	0.00564262	0.977414	0.0134653	1.37764	0.119056
3735	Q9Y490	Talin-1	TLN1	137	126	69	269.76	2541	1.29139	0.00754593	0.584327	0.000334874	1.41713	0.0100848	0.711637	0.000291901	1.0698	0.00833553	0.779166	0.00696856	1.08319	0.0023388	0.215917	0.000394636	1.01252	0.00738243	0.729115	0.11533	1.20713	0.0119739	0.991928	0.0016607	1.32466	0.00701074	0.529246	0.000232929	1.30829	0.00688318	0.526122	0.000249009	1.09737	0.00613611	0.559167	0.00197262
4782	Q92616	eIF-2-alpha kinase activator GCN1	GCN1	131	131	55.8	292.75	2671	0.959876	0.0059842	0.623435	0.0107833	0.9124	0.0121535	1.33204	0.0093883	0.948838	0.00221992	0.233962	0.000938892	0.951568	0.0038398	0.403524	0.00311547	1.00288	0.00449903	0.448613	0.292804	1.01163	0.00862494	0.852576	0.15378	0.961597	0.0147977	1.53887	0.0615491	0.958838	0.0115236	1.20183	0.0353224	0.950539	0.00940461	0.989397	0.0172136
6094	Q00610	Clathrin heavy chain 1	CLTC	122	102	70.6	191.61	1675	0.886126	0.00308741	0.348416	0.000367207	0.858363	0.0053499	0.623267	0.000712172	0.962378	0.00871682	0.905758	0.0249533	0.97146	0.0051074	0.525745	0.0153096	1.00944	0.00788095	0.780727	0.175686	0.920767	0.00759159	0.824486	0.0045349	0.891919	0.00406678	0.455958	0.000706644	0.883581	0.00700554	0.792858	0.00180248	0.96867	0.00396945	0.409783	0.00784581
6165	Q6P2Q9	Pre-mRNA-processing-splicing factor 8	PRPF8	122	122	53.9	273.6	2335	1.49966	0.0024037	0.160283	1.15706e-05	1.4977	0.0103758	0.692786	0.000217111	1.70052	0.0139028	0.817562	0.00019676	1.70364	0.00666567	0.39126	4.48606e-05	1.00184	0.00428709	0.427924	0.353824	0.881885	0.00838384	0.950673	0.00250359	0.880728	0.00956841	1.08642	0.00319268	0.879114	0.00737148	0.838512	0.00185079	0.998688	0.00611752	0.612555	0.427117
6038	P49327	Fatty acid synthase	FASN	121	121	60.2	273.42	2511	0.923686	0.00750376	0.812372	0.00477263	0.794722	0.0059818	0.752691	0.000424214	1.27502	0.00744812	0.584155	0.000366193	1.27592	0.00775034	0.607432	0.000393899	1.0007	0.00137467	0.13737	0.329571	0.724446	0.0101202	1.39695	0.00067375	0.6233	0.00658309	1.05617	0.000152686	0.622862	0.0060689	0.974357	0.000129467	0.860381	0.00822813	0.956336	0.00172949
3998	Q9NZM1	Myoferlin	MYOF	120	119	65.4	234.71	2061	1.12871	0.00984395	0.872138	0.00289529	1.12596	0.0124133	1.10246	0.00477592	0.983001	0.00237327	0.241431	0.00947595	0.963552	0.00767594	0.79663	0.0208679	0.980215	0.00858775	0.876109	0.0743234	1.14823	0.00802216	0.698652	0.00145691	1.14543	0.00988101	0.862644	0.0022895	1.16855	0.0173881	1.488	0.00522169	0.997562	0.00700401	0.702113	0.382753
882	O75643	U5 small nuclear ribonucleoprotein 200 kDa helicase	SNRNP200	118	118	61.9	244.5	2136	1.2233	0.00230723	0.188608	5.33712e-05	1.22944	0.0106499	0.866242	0.00107293	1.32514	0.00547763	0.413361	0.000141827	1.32052	0.00744789	0.56401	0.00026968	0.996514	0.00863997	0.867019	0.365562	0.923142	0.00547951	0.593572	0.0025243	0.92778	0.00439373	0.473575	0.00184146	0.931025	0.0124806	1.34052	0.0156801	1.00502	0.01039	1.03381	0.33517
969	P49792	E3 SUMO-protein ligase RanBP2	RANBP2	116	81	49.6	358.2	3224	1.22035	0.0149504	1.22509	0.00228216	1.14729	0.0142586	1.24281	0.00460996	1.4081	0.00245153	0.174103	1.80421e-05	1.42259	0.0199066	1.39932	0.00110437	1.01029	0.0154388	1.52815	0.282834	0.866668	0.0100182	1.15594	0.0028039	0.814782	0.00929995	1.1414	0.00125724	0.806482	0.0140767	1.74544	0.00263152	0.940131	0.00244758	0.260345	0.000833781
6022	P35580	Myosin-10	MYH10	115	87	52.8	229	1976	1.07456	0.00189766	0.176598	0.000323516	1.15044	0.0104333	0.9069	0.00238471	0.811506	0.00235685	0.290429	7.81576e-05	0.843782	0.0114374	1.3555	0.00266406	1.03977	0.0164079	1.57802	0.067418	1.32416	0.00458686	0.346398	0.000100072	1.41766	0.00876206	0.618066	0.000219858	1.36343	0.0283806	2.08155	0.00301185	1.07061	0.00977885	0.91339	0.00929956
5385	P46940	Ras GTPase-activating-like protein IQGAP1	IQGAP1	110	108	69.6	189.25	1657	1.21111	0.00471746	0.389514	0.00024943	1.26835	0.0051161	0.403368	0.000181616	1.00171	0.00896799	0.895271	0.430251	1.01034	0.00637059	0.630539	0.122396	1.00862	0.00576224	0.5713	0.13604	1.20905	0.0109327	0.904235	0.0013606	1.26619	0.0118741	0.937783	0.000991159	1.25537	0.00560415	0.446416	0.000240583	1.04725	0.00824247	0.787054	0.0145134
7692	Q7Z6Z7	E3 ubiquitin-protein ligase HUWE1	HUWE1	108	102	38.6	481.89	4374	1.46765	0.00829719	0.565337	0.000157287	1.4288	0.00952441	0.666601	0.000246423	1.52226	0.0104467	0.686265	0.000199883	1.51543	0.01	0.659877	0.000188048	0.995515	0.00999006	1.00351	0.351805	0.964127	0.0106062	1.10009	0.0389262	0.938605	0.00178618	0.190302	0.000422724	0.942834	0.00814357	0.863733	0.00987137	0.973529	0.00977397	1.00397	0.0571384
5226	Q8WXH0	Nesprin-2	SYNE2	106	89	22.8	796.43	6885	1.49012	0.0318836	2.13966	0.0020968	1.35523	0.0165342	1.22003	0.00107849	1.20753	0.0127489	1.05578	0.00187385	1.27243	0.0113037	0.888356	0.000857938	1.05375	0.0157342	1.49316	0.0377295	1.23402	0.0361541	2.92978	0.0114244	1.12231	0.0231247	2.06045	0.0168407	1.06507	0.0068705	0.645075	0.00547534	0.909476	0.0243856	2.68128	0.0331836
139	P12270	Nucleoprotein TPR	TPR	105	105	46	267.29	2363	1.6202	0.014704	0.907542	0.000280689	1.5208	0.00165227	0.108645	5.0325e-06	1.73132	0.00429625	0.248149	1.72543e-05	1.77019	0.0117134	0.661705	0.000115586	1.02245	0.00902623	0.882804	0.06498	0.935816	0.0108277	1.15704	0.0137009	0.878403	0.00216944	0.246976	0.000159092	0.859116	0.00541698	0.63053	0.000737923	0.938648	0.00883069	0.940788	0.010074
126	P07814	Bifunctional glutamate/proline--tRNA ligase	EPRS	103	103	70.1	170.59	1512	1.08223	0.0182947	1.69047	0.0228935	1.15215	0.00410785	0.356537	0.000363987	0.923564	0.00344753	0.373286	0.00101441	0.919619	0.00724953	0.788318	0.00402382	0.995729	0.00716538	0.719611	0.307816	1.17179	0.0233951	1.99652	0.00897544	1.24751	0.00764519	0.612838	0.000476199	1.25286	0.00762904	0.608931	0.000454366	1.06461	0.0144426	1.3566	0.0231215
2747	Q9NU22	Midasin	MDN1	95	95	24.9	632.81	5596	1.06216	0.0189384	1.783	0.0404201	0.992827	0.0211304	2.12831	0.390249	1.18734	0.0175392	1.47719	0.00431394	1.21633	0.0157845	1.29772	0.00263596	1.02441	0.0261241	2.55015	0.219163	0.894575	0.0114643	1.28153	0.00582567	0.836178	0.0298961	3.57533	0.0160605	0.81625	0.00906156	1.11015	0.00121286	0.934721	0.0308897	3.3047	0.0864583
959	P42704	Leucine-rich PPR motif-containing protein, mitochondrial	LRPPRC	94	91	69.2	157.9	1394	0.76808	0.00392599	0.511144	0.000143246	0.740473	0.00668876	0.90331	0.000331945	0.958361	0.00557018	0.581219	0.00872758	0.956307	0.00465494	0.486762	0.00558606	0.997857	0.00425015	0.425928	0.333361	0.801452	0.00389105	0.4855	0.000191956	0.772645	0.00323673	0.418916	0.00010132	0.774304	0.00394417	0.509382	0.000152655	0.964057	0.00521893	0.541351	0.0102348
4218	Q14980	Nuclear mitotic apparatus protein 1	NUMA1	94	1	55.7	238.26	2115	1.38892	0.0107965	0.777329	0.000384708	1.24875	0.0252197	2.01959	0.00504096	1.5446	0.0236359	1.53022	0.000937886	1.57026	0.0167195	1.06476	0.00042899	1.01661	0.0245297	2.4129	0.277996	0.899206	0.00709116	0.788602	0.00245924	0.808461	0.00508966	0.62955	0.000352792	0.795253	0.0232854	2.92805	0.00638665	0.899083	0.0121287	1.34901	0.00709214
4447	A0A087WY61	Nuclear mitotic apparatus protein 1	NUMA1	94	0	55.4	236.16	2099									1.2203				1.2019				0.984922
2532	P46939	Utrophin	UTRN	94	91	37.6	394.46	3433	2.07459	0.025501	1.22921	0.000281179	1.93597	0.0237982	1.22926	0.000322729	1.65602	0.00845741	0.510706	8.30693e-05	1.67566	0.0440217	2.62712	0.00210202	1.01186	0.0318808	3.15071	0.363015	1.25275	0.0218631	1.7452	0.0036887	1.16905	0.0160998	1.37717	0.00446261	1.15535	0.0328805	2.84594	0.0207614	0.933185	0.0142828	1.53054	0.0215237
4208	Q14008	Cytoskeleton-associated protein 5	CKAP5	92	92	52.6	225.49	2032	3.85999	0.0708065	1.83437	0.000305908	3.10956	0.0211114	0.678919	5.00606e-05	4.06981	0.0810092	1.99049	0.000347459	4.23074	0.0944339	2.23209	0.000426084	1.03954	0.0394622	3.7961	0.203908	0.948446	0.0105595	1.11334	0.0198276	0.764055	0.0130876	1.71291	0.00153424	0.734991	0.0216574	2.94662	0.00332189	0.805586	0.0100869	1.25212	0.00134227
5106	P12814	Alpha-actinin-1	ACTN1	89	6	87.2	103.06	892	1.06474	0.0143752	1.35012	0.0228396	0.999045	0.0021563	0.215836	0.351285	1.03189	0.00906097	0.878096	0.0358993	1.03225	0.00686319	0.664873	0.0211522	1.00036	0.0136088	1.36039	0.485931	1.03184	0.0157841	1.52971	0.0896032	0.968173	0.007185	0.74212	0.0237596	0.967828	0.00846095	0.87422	0.0314962	0.938301	0.0111681	1.19025	0.0156831
6589	O43707	Alpha-actinin-4	ACTN4	87	48	82.7	104.85	911	1.18458	0.00473533	0.399747	0.000328684	1.16214	0.00567725	0.488517	0.00061168	1.0301	0.00197315	0.19155	0.00213486	1.02797	0.00543415	0.528629	0.0178315	0.997937	0.00344698	0.345411	0.306103	1.14997	0.00371329	0.322903	0.000306198	1.12818	0.00476883	0.422699	0.000690372	1.13052	0.00442406	0.39133	0.000573345	0.981055	0.000982698	0.100168	0.00134001
5201	Q86UP2	Kinectin	KTN1	86	47	62	156.27	1357	1.11351	0.0098287	0.882674	0.00370137	1.06209	0.00379868	0.357662	0.00186048	1.0332	0.00613877	0.594153	0.0162339	1.06022	0.00421677	0.397727	0.00243263	1.02615	0.00683568	0.666147	0.0309195	1.07774	0.014728	1.36657	0.016953	1.02796	0.00708007	0.688749	0.0291774	1.00176	0.00757485	0.756151	0.41622	0.953815	0.0110752	1.16114	0.0266253
5203	Q8IVF2	Protein AHNAK2	AHNAK2	86	86	37.3	616.62	5795	2.53331	0.101112	3.99131	0.00214917	2.93361	0.087547	2.98428	0.00101908	1.49923	0.0342215	2.2826	0.00232589	1.47919	0.051612	3.4892	0.00565848	0.986635	0.0324758	3.29157	0.370525	1.68974	0.0308162	1.82373	0.000993472	1.95674	0.0699817	3.57644	0.00264047	1.98325	0.0238712	1.20364	0.000294274	1.15802	0.0462455	3.99351	0.0372287
5329	H9KV75	Alpha-actinin-1	ACTN1	79	2	82	94.825	822					1.0244				0.97143				0.675955	0.139707	20.668	0.163755	0.893919								1.05453				1.17967
223	P49454	Centromere protein F	CENPF	79	79	33.2	367.76	3210	19.1531	2.08289	10.8749	0.00630651	23.93	6.99214	29.2192	0.0343761	10.201	3.89562	38.1885	0.0535254	9.7994				0.568972				1.87757	0.808632	43.0681	0.147522	2.34584	1.90707	81.2961	0.164046	1.27957				1.2494	0.455718	36.4749	0.214183
1816	E7EVA0	Microtubule-associated protein	MAP4	77	70	47.4	245.44	2297	1.27964	0.0107673	0.841429	0.000739146	1.14748	0.00447102	0.389637	0.000458776	1.11034	0.00824399	0.742475	0.00276498	1.09425	0.00981773	0.897215	0.00532935	0.985506	0.0107469	1.09049	0.156407	1.15248	0.015221	1.32072	0.00489641	1.03345	0.0117764	1.13952	0.0520489	1.04865	0.0104668	0.998118	0.0215623	0.896721	0.00687667	0.766868	0.0022043
3592	Q5VYK3	Proteasome-associated protein ECM29 homolog	ECM29	76	76	50.8	204.29	1845	1.1386	0.00656413	0.576511	0.0011172	1.15936	0.0143174	1.23494	0.00397912	1.01991	0.0095142	0.932846	0.0851444	1.03338	0.00500899	0.484721	0.0108798	1.0132	0.0103592	1.02243	0.163816	1.11637	0.013827	1.23857	0.00689324	1.13672	0.0045942	0.404162	0.000563457	1.12191	0.0157095	1.40025	0.00807274	1.01823	0.0142969	1.40409	0.163133
2557	Q02952	A-kinase anchor protein 12	AKAP12	74	74	57.7	191.48	1782	1.7434	0.0203222	1.16567	0.000372998	2.11521	0.0141715	0.66998	8.07068e-05	0.983628	0.00387763	0.394218	0.0259337	0.971814	0.00836969	0.861244	0.0391784	0.98799	0.0109083	1.10409	0.194777	1.77241	0.0230784	1.30209	0.000445409	2.15041	0.00913155	0.424642	3.14979e-05	2.17655	0.032836	1.50862	0.000388667	1.21327	0.0211669	1.74462	0.00483738
5993	P11388	DNA topoisomerase 2-alpha	TOP2A	74	58	51.7	174.38	1531	3.37025	0.183148	5.43426	0.00293362	2.54301	0.0436912	1.71809	0.000400013	4.1632	0.0813663	1.95442	0.000330176	3.96291	0.117686	2.9697	0.000785127	0.951891	0.035911	3.7726	0.161216	0.809534	0.0374213	4.62257	0.0185768	0.610831	0.00737312	1.20706	0.000179457	0.641703	0.0274087	4.27125	0.00291977	0.754546	0.0457768	6.06679	0.0168806
6640	P13639	Elongation factor 2	EEF2	73	72	80.8	95.337	858	0.702034	0.00549282	0.782416	0.000169875	0.641898	0.00870328	1.35587	0.000295274	1.087	0.00194679	0.179098	0.000250175	1.07729	0.00295466	0.274267	0.000728911	0.991072	0.000948148	0.095669	0.00554673	0.645847	0.00406026	0.628672	6.57163e-05	0.590524	0.00902162	1.52773	0.000242695	0.595844	0.00966287	1.62171	0.000285793	0.91434	0.0183768	2.00984	0.0217125
3811	P18206	Vinculin	VCL	73	73	65.3	123.8	1134	0.892748	0.00371053	0.41563	0.000597552	0.818564	0.00543967	0.664538	0.00044901	0.796862	0.00598904	0.751578	0.000434237	0.804063	0.00294319	0.366039	0.00011279	1.00904	0.00807581	0.800349	0.188395	1.12033	0.0109888	0.980853	0.00411112	1.02723	0.0112173	1.09199	0.0674604	1.01804	0.00335718	0.32977	0.0164545	0.916904	0.00245227	0.267451	0.000434957
941	P27708	CAD protein	CAD	73	71	48.8	242.98	2225	0.899754	0.00668628	0.743123	0.00221179	0.872887	0.00905606	1.03748	0.00252237	1.02053	0.00624001	0.611449	0.0405119	1.02789	0.00864202	0.840749	0.0418386	1.00722	0.00660235	0.655503	0.193058	0.881655	0.00665544	0.75488	0.00157521	0.855328	0.00691466	0.808422	0.00113918	0.849199	0.0124335	1.46415	0.00337275	0.970139	0.00366308	0.377583	0.00736527
2475	P08238	Heat shock protein HSP 90-beta	HSP90AB1	72	44	72.1	83.263	724	0.87773	0.00448116	0.51054	0.000670506	0.753178	0.0030095	0.399574	7.43253e-05	1.0736	0.00561021	0.522558	0.00287751	1.07257	0.00530031	0.494168	0.0026439	0.99904	0.00430232	0.430645	0.42356	0.817555	0.00362099	0.442905	0.000196871	0.701542	0.00462623	0.659438	0.000120113	0.702216	0.00224801	0.320131	2.84936e-05	0.858097	0.00740199	0.862605	0.00135614
7710	Q93008	Probable ubiquitin carboxyl-terminal hydrolase FAF-X	USP9X	72	42	36	292.28	2570	1.51636	0.00815046	0.537503	0.000124509	1.45984	0.0137327	0.940702	0.000445093	1.25507	0.0314633	2.50689	0.00739325	1.26249	0.0238128	1.88618	0.0040513	1.00591	0.0178312	1.77265	0.380215	1.20818	0.030398	2.51601	0.0102577	1.16315	0.0304443	2.61741	0.0163965	1.15632	0.0298596	2.5823	0.0171412	0.962728	0.00386976	0.401957	0.00530845
5097	P07900	Heat shock protein HSP 90-alpha	HSP90AA1	71	45	68.2	84.659	732	0.977137	0.0122189	1.25048	0.102093	0.895985	0.00328047	0.36613	0.000496707	1.04952	0.00435903	0.415337	0.00382776	1.05629	0.00391067	0.370228	0.00239511	1.00645	0.00612821	0.608893	0.200346	0.931036	0.012625	1.35601	0.0160342	0.853713	0.00635932	0.744902	0.000942827	0.848241	0.00236095	0.278335	0.00012098	0.916949	0.0135516	1.4779	0.0128625
5932	O00159	Unconventional myosin-Ic	MYO1C	70	48	56.2	121.68	1063	1.29429	0.0121327	0.937408	0.000847047	1.31583	0.0073687	0.560006	0.000271888	1.15017	0.0062554	0.543869	0.000864992	1.1477	0.00904771	0.788337	0.00186406	0.997852	0.00377228	0.37804	0.314328	1.1253	0.0150902	1.34099	0.00707521	1.14403	0.0110874	0.969153	0.00293251	1.14649	0.0116861	1.01929	0.00314674	1.01664	0.00389749	0.383369	0.0253141
2558	Q03001	Dystonin	DST	70	13	14.1	860.65	7570	3.02707	0.186872	6.17336	0.00414743	2.70445	0.111795	4.13376	0.00212548	2.16122	0.0753148	3.48484	0.00208057	2.12081	0.115524	5.44716	0.00516932	0.981306	0.0201137	2.04969	0.229719	1.40063	0.0391693	2.79655	0.00468627	1.25136	0.081781	6.53538	0.0441289	1.2752	0.109132	8.55805	0.0605465	0.893423	0.0803846	8.99736	0.170488
2370	Q9P2J5	Leucine--tRNA ligase, cytoplasmic	LARS	68	68	60.4	134.46	1176	0.944668	0.00826261	0.874658	0.010817	0.99143	0.0233528	2.35547	0.381963	0.816369	0.005981	0.732633	0.000529839	0.833502	0.0019762	0.237096	7.04284e-05	1.02099	0.00990464	0.970105	0.0835428	1.15716	0.0161333	1.39422	0.0051729	1.21444	0.0200431	1.6504	0.0042987	1.18948	0.0306249	2.57466	0.012472	1.0495	0.02817	2.68413	0.10815
3508	P55072	Transitional endoplasmic reticulum ATPase	VCP	67	58	76.7	89.321	806	0.972656	0.0103868	1.06788	0.0599333	0.935461	0.00523466	0.559581	0.00326009	1.138	0.00643282	0.565275	0.00108241	1.15372	0.00340702	0.295306	0.000245394	1.01382	0.00438982	0.432999	0.0438035	0.854709	0.00990444	1.15881	0.00231112	0.822024	0.00261964	0.318682	0.0001083	0.810819	0.00233848	0.28841	7.63859e-05	0.961758	0.008146	0.84699	0.0213235
2511	P26640	Valine--tRNA ligase	VARS	67	67	58.5	140.47	1264	0.785129	0.00564312	0.71875	0.000344643	0.771715	0.00375578	0.48668	0.000135303	0.852221	0.0129484	1.51937	0.00380496	0.862651	0.00524781	0.608335	0.000728668	1.01224	0.0214061	2.11473	0.30665	0.921275	0.0204932	2.22444	0.031114	0.905534	0.00953217	1.05266	0.00502508	0.894585	0.00968741	1.08289	0.00417804	0.982915	0.0118126	1.2018	0.143948
2097	O75962	Triple functional domain protein	TRIO	67	62	31.7	346.9	3097	1.96788	0.0209288	1.06352	0.000233514	1.55102	0.0196001	1.26369	0.000630872	1.58311	0.018737	1.18355	0.000515068	1.59653	0.0230375	1.44297	0.000743216	1.00848	0.00955907	0.947873	0.232378	1.24304	0.0239033	1.92297	0.00474941	0.979728	0.0177	1.80662	0.188348	0.971494	0.0122326	1.25916	0.0731863	0.788169	0.0040938	0.519406	0.000186676
2488	P15924	Desmoplakin	DSP	67	67	30.1	331.77	2871	5.2112	0.139683	2.68044	0.000548229	4.96251	0.253272	5.1037	0.0020176	2.8227	0.0849274	3.00873	0.00107896	3.17804	0.293414	9.23255	0.00863653	1.12589	0.139639	12.4026	0.208242	1.84618	0.049073	2.65808	0.00166803	1.75807	0.142918	8.12922	0.0164191	1.5615	0.059477	3.80897	0.00547291	0.952278	0.0727492	7.63949	0.309468
3800	P08670	Vimentin	VIM	65	55	88.4	53.651	466	0.968722	0.00683876	0.705957	0.0223788	0.864085	0.0107705	1.24647	0.00311671	1.03396	0.0119559	1.15632	0.0520437	1.03187	0.00510327	0.494563	0.0123251	0.997981	0.00686739	0.688129	0.400507	0.936902	0.0157939	1.68575	0.0288838	0.835702	0.00713845	0.854185	0.000941904	0.837393	0.00691871	0.82622	0.000903385	0.891985	0.0172723	1.93639	0.0123891
103	P02545	Prelamin-A/C	LMNA	65	5	76.1	74.139	664	1.13613	0.00675508	0.594571	0.001226	1.108	0.000655744	0.0591827	1.84318e-05	0.964777	0.00300361	0.311327	0.00359861	0.966466	0.00570298	0.590086	0.0138896	1.00175	0.00495597	0.494731	0.377238	1.1776	0.00364952	0.309911	0.000210961	1.14845	0.0042421	0.369376	0.0004077	1.14644	0.00723182	0.630804	0.00121413	0.975243	0.00633412	0.649492	0.029922
3008	Q7KZF4	Staphylococcal nuclease domain-containing protein 1	SND1	65	65	72.9	102	910	0.983593	0.0067879	0.690113	0.0687568	0.923906	0.0133268	1.44244	0.0147354	1.00489	0.00514416	0.511915	0.220156	1.01448	0.00497427	0.490329	0.0501462	1.00954	0.00301844	0.298991	0.0435189	0.978809	0.00482281	0.492722	0.0240964	0.919413	0.0164676	1.79109	0.0197908	0.910723	0.0139335	1.52993	0.0118054	0.939318	0.0139611	1.4863	0.0246906
238	P53621	Coatomer subunit alpha	COPA	65	65	62	138.34	1224	0.968041	0.00977774	1.01005	0.0413368	1.02557	0.0114023	1.1118	0.076467	0.946618	0.00745409	0.787445	0.00949331	0.967309	0.00271697	0.280879	0.00341989	1.02186	0.00542153	0.530556	0.0281174	1.02263	0.00785738	0.768349	0.0509502	1.08341	0.00514742	0.475114	0.00189235	1.06023	0.00878725	0.828803	0.0102891	1.05943	0.00532706	0.502823	0.00396569
463	Q86VI3	Ras GTPase-activating-like protein IQGAP3	IQGAP3	65	3	48	184.7	1631	2.48824	0.0328758	1.32125	0.000243674	2.31481	0.0367768	1.58876	0.000390384	2.12998	0.0640667	3.00786	0.00159409	2.19645	0.0132878	0.604964	6.16515e-05	1.03121	0.0357113	3.46305	0.229817	1.1682	0.0517232	4.42761	0.0405287	1.08678	0.0351967	3.23863	0.0649167	1.05389	0.0226633	2.15045	0.0692618	0.930304	0.0208634	2.24264	0.0400266
3493	P41252	Isoleucine--tRNA ligase, cytoplasmic	IARS	64	64	55	144.5	1262	0.796451	0.00272979	0.342744	8.99105e-05	0.767553	0.00638041	0.831266	0.000376469	0.801019	0.00241578	0.301589	7.36886e-05	0.806422	0.00200114	0.24815	5.34272e-05	1.00674	0.00054058	0.0536958	0.0031814	0.994296	0.00634802	0.638443	0.233236	0.958221	0.00607489	0.633976	0.0102657	0.951801	0.00635697	0.667888	0.00849173	0.963717	0.0110506	1.14666	0.0410402
4673	F5GWX5	Chromodomain-helicase-DNA-binding protein 4	CHD4	64	47	42.7	217.1	1905	1.42391	0.0234681	1.64814	0.00152262	1.23118	0.0178373	1.4488	0.00294392	1.49363	0.00762897	0.510768	0.000119365	1.497	0.00240901	0.160923	1.17468e-05	1.00226	0.00438356	0.43737	0.327782	0.953325	0.0126728	1.32933	0.0334434	0.824287	0.00966565	1.17261	0.00150804	0.822432	0.0122846	1.4937	0.00238092	0.864644	0.0191174	2.21101	0.00974508
6109	Q13085	Acetyl-CoA carboxylase 1	ACACA	64	57	39	265.55	2346	1.01114	0.00774939	0.766398	0.142575	0.859006	0.014305	1.6653	0.00508559	1.26502	0.0253254	2.00197	0.00448711	1.23868	0.0228937	1.84824	0.00452191	0.979175	0.027409	2.79919	0.270272	0.799311	0.0103852	1.29927	0.00133533	0.679045	0.0172509	2.54046	0.00144219	0.693487	0.0244851	3.53072	0.00317803	0.849539	0.0136083	1.60184	0.00405221
6444	A6NHR9	Structural maintenance of chromosomes flexible hinge domain-containing protein 1	SMCHD1	63	62	47.4	226.37	2005	1.26551	0.0168018	1.32767	0.00198699	1.18498	0.0101365	0.855412	0.00149327	1.32677	0.0175381	1.32186	0.00143208	1.35459	0.00381095	0.281336	5.77409e-05	1.02097	0.0152914	1.49773	0.149993	0.953832	0.0131651	1.38023	0.0365455	0.893134	0.0195354	2.18729	0.0160354	0.874789	0.00602892	0.689185	0.00115597	0.936364	0.0185012	1.97586	0.0379541
2577	Q14573	Inositol 1,4,5-trisphosphate receptor type 3	ITPR3	63	58	34.5	304.1	2671	0.910094	0.0015381	0.169004	0.000146284	0.882434	0.0552938	6.26605	0.0877176	0.822959	0.00627007	0.761893	0.000626302	0.800237	0.0145874	1.82289	0.0026521	0.97239	0.0250955	2.5808	0.197538	1.10588	0.00666408	0.602604	0.00196753	1.07227	0.0669532	6.24406	0.185469	1.10272	0.0766137	6.94773	0.146804	0.969607	0.0601857	6.20723	0.35132
816	F2Z2E2	Ras GTPase-activating-like protein IQGAP3	IQGAP3	63	1	47.9	179.48	1588
912	P10809	60 kDa heat shock protein, mitochondrial	HSPD1	62	62	83.9	61.054	573	0.712505	0.00605708	0.85011	0.000221872	0.606012	0.00557798	0.920441	0.000100217	0.966012	0.00333117	0.344838	0.004738	0.967252	0.00218327	0.225719	0.00220829	1.00128	0.00399198	0.398687	0.387852	0.737574	0.0072294	0.980159	0.000379228	0.627334	0.00651728	1.03888	0.000152905	0.62653	0.00718854	1.14736	0.000185221	0.850537	0.000627188	0.0737402	8.80419e-06
2141	P34932	Heat shock 70 kDa protein 4	HSPA4	62	57	76.1	94.33	840	0.819328	0.0103719	1.26591	0.00164209	0.756828	0.00563555	0.744627	0.000268421	0.94767	0.00498543	0.526072	0.00448173	0.941968	0.0110374	1.17174	0.0172337	0.993983	0.00741101	0.745587	0.252779	0.86457	0.0153289	1.77301	0.00631018	0.79862	0.00995595	1.24665	0.00121911	0.803454	0.0137982	1.71737	0.0024521	0.923718	0.00796099	0.861842	0.00536792
1641	Q8WUM4	Programmed cell death 6-interacting protein	PDCD6IP	62	62	71.2	96.022	868	1.53395	0.00516473	0.336695	4.67709e-05	1.44477	0.00923153	0.63896	0.0002152	1.42792	0.00508407	0.356049	7.05585e-05	1.40465	0.00483195	0.343997	7.12735e-05	0.983707	0.00333571	0.339096	0.0197512	1.07426	0.00185017	0.172228	0.000310075	1.01181	0.00728762	0.720258	0.122601	1.02857	0.00973651	0.946611	0.0493251	0.941866	0.00517091	0.549007	0.0039133
1380	E7EX90	Dynactin subunit 1	DCTN1	62	62	54.7	139.09	1256	1.35222	0.0125242	0.926194	0.000630576	1.44406	0.0233381	1.61615	0.00137308	1.37604	0.00570682	0.414727	0.000115101	1.39367	0.0165988	1.19102	0.000885669	1.01281	0.0162063	1.60013	0.252314	0.982685	0.00851324	0.866325	0.0900562	1.04943	0.0208805	1.98971	0.0698287	1.03616	0.00778161	0.751007	0.0216004	1.06792	0.018801	1.76053	0.0341029
880	O75533	Splicing factor 3B subunit 1	SF3B1	62	62	53.2	145.83	1304	1.43644	0.00963795	0.670963	0.000243586	1.35486	0.0101187	0.746845	0.000405878	1.50099	0.0176077	1.17307	0.000615954	1.49704	0.0114993	0.768135	0.000267313	0.99737	0.00602655	0.604245	0.354418	0.95699	0.0160393	1.67602	0.0583463	0.902641	0.0050121	0.555271	0.00132063	0.905021	0.000676475	0.0747469	2.53626e-05	0.943208	0.0108252	1.14769	0.0173042
5566	A5YKK6	CCR4-NOT transcription complex subunit 1	CNOT1	62	62	33.5	266.94	2376	1.16801	0.0104848	0.897662	0.00193386	1.10412	0.00361909	0.32778	0.00060284	1.11015	0.00475757	0.428553	0.000929879	1.14167	0.025597	2.24207	0.0154472	1.02839	0.0203005	1.974	0.14595	1.05212	0.00679495	0.645835	0.0082744	0.994573	0.00530648	0.533543	0.208009	0.967113	0.0189718	1.96169	0.114364	0.945305	0.010707	1.13265	0.0182017
286	Q08211	ATP-dependent RNA helicase A	DHX9	61	61	58.8	140.96	1270	0.743789	0.00673674	0.905732	0.000345486	0.678996	0.00340852	0.501994	5.63708e-05	0.925629	0.00564317	0.609658	0.00285677	0.939359	0.00508514	0.541341	0.00348244	1.01483	0.0104332	1.02807	0.144236	0.80355	0.00894171	1.11278	0.00103372	0.733551	0.000803355	0.109516	4.54521e-06	0.722829	0.00671665	0.929217	0.00029349	0.912888	0.00956301	1.04756	0.00593217
3863	Q14152	Eukaryotic translation initiation factor 3 subunit A	EIF3A	61	61	43.9	166.57	1382	0.857865	0.00618971	0.721525	0.000946128	0.815926	0.0076003	0.931494	0.000850884	1.09528	0.0154319	1.40894	0.0125657	1.09349	0.00707327	0.646854	0.00283512	0.99836	0.00750701	0.751935	0.426228	0.783235	0.0157122	2.00607	0.00261415	0.744944	0.00751811	1.00922	0.000434118	0.746168	0.00500367	0.670583	0.000194231	0.951112	0.0156543	1.64589	0.0449364
5104	P11586	C-1-tetrahydrofolate synthase, cytoplasmic	MTHFD1	60	59	72.7	101.56	935	0.818819	0.000642599	0.0784787	6.28957e-06	0.805423	0.00543619	0.674948	0.000389971	0.92167	0.0074544	0.808793	0.00447449	0.919909	0.00611625	0.664876	0.00289358	0.99809	0.00884891	0.886584	0.427587	0.888409	0.00774027	0.871251	0.00239124	0.873874	0.00147555	0.168852	6.84226e-05	0.875546	0.00631122	0.720832	0.00128182	0.98364	0.00715203	0.727099	0.0750877
6134	Q15029	116 kDa U5 small nuclear ribonucleoprotein component	EFTUD2	60	59	71.2	109.43	972	1.03922	0.00659731	0.634829	0.0135433	0.963245	0.00848628	0.881009	0.0247901	1.26395	0.00453738	0.358984	0.000147669	1.26781	0.0125289	0.988235	0.00108974	1.00305	0.0120837	1.20469	0.408005	0.822204	0.0071675	0.871742	0.000811161	0.762091	0.00526587	0.690976	0.000244851	0.759771	0.0139848	1.84066	0.00168953	0.926888	0.00855309	0.922775	0.00671962
7607	P22314	Ubiquitin-like modifier-activating enzyme 1	UBA1	59	59	74.7	117.85	1058	0.947713	0.0058938	0.621897	0.00624303	0.97786	0.00359798	0.367944	0.0127185	0.895079	0.00495002	0.553026	0.00110979	0.905453	0.00971133	1.07254	0.0052043	1.01159	0.0139761	1.3816	0.244007	1.0588	0.0065975	0.623109	0.00616906	1.09248	0.00892749	0.817173	0.00458775	1.07997	0.00774299	0.716964	0.00461639	1.03181	0.00559924	0.542662	0.0147798
7366	P12956	X-ray repair cross-complementing protein 6	XRCC6	59	58	68.6	69.842	609	0.901059	0.00799027	0.886765	0.00323396	0.85909	0.00585944	0.682052	0.000862819	0.951519	0.00477054	0.50136	0.00477683	0.965903	0.00696366	0.720948	0.0196896	1.01512	0.00284776	0.280535	0.0168357	0.946968	0.00664347	0.701552	0.00767997	0.902861	0.00168521	0.186653	0.000150428	0.889416	0.0023698	0.266444	0.000229489	0.953423	0.00624601	0.655114	0.00877102
7063	P11216	Glycogen phosphorylase, brain form	PYGB	59	51	63.6	96.695	843	0.734781	0.00260697	0.354796	4.83059e-05	0.7815	0.00721555	0.923296	0.000544705	0.672649	0.00407863	0.606354	7.76131e-05	0.679205	0.00235188	0.34627	2.6874e-05	1.00975	0.00553725	0.548379	0.109737	1.09237	0.0103839	0.950581	0.00618839	1.16182	0.00689524	0.593483	0.000904855	1.15061	0.0121085	1.05236	0.00319544	1.06358	0.0125829	1.18307	0.0184203
5957	O75153	Clustered mitochondria protein homolog	CLUH	59	2	59.6	146.67	1309	1.56039	0.00858338	0.550081	0.000117243	1.51617	0.0157117	1.03628	0.000462332	1.78175	0.0061553	0.345465	3.09938e-05	1.83079	0.0143514	0.783893	0.000149097	1.02752	0.00450546	0.438477	0.0128636	0.875763	0.00254612	0.290732	0.000209895	0.850947	0.00766194	0.900401	0.00131718	0.828152	0.00730937	0.882612	0.000902791	0.971663	0.0110183	1.13397	0.062321
7224	A0A0A0MRV0	Ribosome-binding protein 1	RRBP1	59	58	43.5	152.45	1410	2.23394	0.0345109	1.54485	0.000390314	2.47205	0.00615395	0.248941	8.73799e-06	1.92745	0.0147826	0.766948	0.000126945	1.89962	0.0186904	0.983902	0.000215592	0.985558	0.0172289	1.74814	0.249004	1.15901	0.021335	1.8408	0.00872315	1.28255	0.0110248	0.859598	0.000759004	1.30134	0.0119593	0.918998	0.000785095	1.10659	0.0193935	1.75255	0.0156767
2135	P26639	Threonine--tRNA ligase, cytoplasmic	TARS	58	54	71.2	83.434	723	1.08594	0.00804632	0.740954	0.00432027	1.02543	0.00139563	0.136102	0.00149881	1.12949	0.00298385	0.264176	0.000265239	1.13971	0.0101372	0.889457	0.00260846	1.00905	0.0111482	1.10483	0.248614	0.961442	0.00472897	0.491862	0.00736391	0.907869	0.00183076	0.201654	0.000197334	0.899731	0.00927321	1.03067	0.00423037	0.944279	0.00591262	0.626152	0.00554381
2890	P13667	Protein disulfide-isomerase A4	PDIA4	58	57	64	72.932	645	0.937622	0.00205373	0.219036	0.000541195	1.47935	0.0216043	1.4604	0.00101124	0.917568	0.00709619	0.773369	0.00366953	0.94325	0.00353667	0.374945	0.00193157	1.02799	0.0106995	1.04082	0.0597682	1.02186	0.00917575	0.89795	0.0696519	1.61225	0.0305941	1.89761	0.00124149	1.56835	0.0265356	1.69194	0.00108465	1.57777	0.0196362	1.24456	0.000576051
6054	P53396	ATP-citrate synthase	ACLY	58	58	55.7	120.84	1101	1.07278	0.0127522	1.1887	0.0146187	1.03156	0.0103763	1.00588	0.0463421	1.12551	0.00834393	0.74135	0.0021933	1.12565	0.00427642	0.379907	0.000578012	1.00013	0.0104987	1.04974	0.491936	0.953157	0.0168168	1.76433	0.0547477	0.916533	0.0137726	1.50269	0.0131438	0.916415	0.00605073	0.660261	0.0026022	0.961576	0.00296247	0.308085	0.00294737
3462	O95347	Structural maintenance of chromosomes protein 2	SMC2	58	58	54.9	135.65	1197	1.09032	0.00698315	0.640467	0.00295929	0.964623	0.0148544	1.53991	0.0708084	1.1542	0.00885933	0.767574	0.00164091	1.14646	0.0186685	1.62836	0.00789858	0.993295	0.0227122	2.28655	0.405564	0.944657	0.0110718	1.17205	0.0189698	0.835751	0.0190134	2.27501	0.00660227	0.841393	0.0123514	1.46798	0.00301178	0.884714	0.0145471	1.64427	0.00780703
6177	Q7KZ85	Transcription elongation factor SPT6	SUPT6H	58	58	48.2	199.07	1726	3.47807	0.175025	5.03224	0.00245892	3.09177	0.0365845	1.18329	0.000152812	3.54487	0.0784369	2.21269	0.000473654	3.50446	0.0725046	2.06892	0.000418028	0.988598	0.00480881	0.486427	0.070818	0.981154	0.0427873	4.36091	0.364689	0.87218	0.0291598	3.34332	0.0244901	0.882239	0.0271092	3.07277	0.02488	0.888932	0.052022	5.85219	0.0868486
2813	E9PHM6	Dystonin	DST	58	1	16.4	629.78	5497
3822	P33176	Kinesin-1 heavy chain	KIF5B	57	48	65.8	109.68	963	0.966617	0.0047094	0.487204	0.00967604	0.834149	0.00531378	0.637029	0.000512686	1.05267	0.00603987	0.573769	0.00644092	1.0564	0.00608861	0.576355	0.00572046	1.00355	0.00619679	0.617489	0.310732	0.918257	0.00860343	0.93693	0.00545897	0.792416	0.00537511	0.678319	0.000335023	0.789616	0.000537533	0.0680752	3.26403e-06	0.862957	0.00479579	0.555739	0.000611437
5942	O15067	Phosphoribosylformylglycinamidine synthase	PFAS	57	57	61.4	144.73	1338	0.740236	0.00835318	1.12845	0.000516603	0.64086	0.0171875	2.68194	0.00114412	1.00105	0.0101482	1.01375	0.459833	1.00731	0.0151262	1.50164	0.333786	1.00625	0.0231038	2.29603	0.398469	0.739457	0.00150426	0.203427	1.66664e-05	0.640185	0.01937	3.0257	0.00144743	0.636206	0.0245322	3.85602	0.00226975	0.86575	0.0279648	3.23012	0.0206377
6434	K7EIG1	Clustered mitochondria protein homolog (Fragment)	CLUH	57	0	59.6	140.49	1251	1.2154				1.2951	0.0594818	4.59282	0.0765282	1.50877	0.184998	12.2615	0.0514303	1.6033				1.31959				0.797873				0.862506	0.109977	12.7509	0.259306	0.763613
203	P42345	Serine/threonine-protein kinase mTOR	MTOR	57	57	30.2	288.89	2549	2.12858	0.0182668	0.858168	0.0001309	2.05202	0.0635764	3.09823	0.00180944	2.15308	0.0661008	3.07006	0.00162927	2.27712	0.0665608	2.92303	0.0013486	1.05761	0.0436543	4.12763	0.153143	0.98862	0.0374594	3.78906	0.407514	0.953064	0.0423752	4.44621	0.199784	0.901148	0.0030644	0.340054	0.000479908	0.964035	0.0242777	2.51834	0.141262
4518	O75691	Small subunit processome component 20 homolog	UTP20	57	57	24	318.38	2785	1.40816	0.030844	2.19038	0.00282183	1.05877	0.125493	11.8528	0.306706	2.47313	0.0316747	1.28075	0.000230873	2.48174	0.0476873	1.92153	0.000516433	1.00348	0.00987211	0.983785	0.375833	0.569384	0.00538924	0.946503	7.83151e-05	0.428108	0.0471845	11.0216	0.00343287	0.426622	0.0431365	10.1112	0.00285064	0.751879	0.0809545	10.767	0.0489781
5363	P14618	Pyruvate kinase PKM	PKM	56	5	84.6	57.936	531	1.06465	0.00407322	0.382587	0.00197201	1.03911	0.00757503	0.728991	0.0177148	0.899959	0.00359901	0.399908	0.000646044	0.905767	0.00299739	0.330923	0.00050522	1.00645	0.0055678	0.55321	0.182158	1.183	0.00910327	0.769507	0.00123176	1.15462	0.0130479	1.13006	0.0035163	1.14722	0.0086111	0.750608	0.00170046	0.976011	0.00386026	0.395514	0.0124808
4565	P14625	Endoplasmin	HSP90B1	56	51	66.7	92.468	803	0.994583	0.0165435	1.66336	0.392711	1.49775	0.0164926	1.10115	0.000547633	0.891375	0.00441205	0.494972	0.000823174	0.898565	0.001347	0.149906	8.81514e-05	1.00807	0.00347485	0.344705	0.0728343	1.11578	0.0173284	1.55302	0.0107872	1.68027	0.0101886	0.606365	0.0001121	1.66683	0.0158445	0.950577	0.000281927	1.50591	0.0237418	1.57658	0.00109593
4944	O00410	Importin-5	IPO5	56	43	65.1	123.63	1097	0.895525	0.00362539	0.404834	0.000601167	0.845773	0.0128774	1.52256	0.00345854	1.09195	0.00479108	0.438765	0.00135149	1.0978	0.00148436	0.135213	0.000115139	1.00536	0.00417703	0.415476	0.163432	0.820119	0.00680821	0.830149	0.000715164	0.774556	0.015088	1.94795	0.00223038	0.770427	0.0118433	1.53724	0.00132749	0.944443	0.0105955	1.12188	0.0173211
4676	Q15021	Condensin complex subunit 1	NCAPD2	56	56	54	157.18	1401	1.25846	0.0131838	1.04762	0.00129451	1.04429	0.012358	1.18339	0.034699	1.58165	0.0183752	1.16177	0.000497895	1.58774	0.0119558	0.753006	0.000206704	1.00385	0.0113243	1.12809	0.379514	0.795661	0.00982687	1.23506	0.00115374	0.660251	0.0125325	1.89814	0.000679914	0.657719	0.0128233	1.94967	0.000701321	0.829814	0.0186855	2.25178	0.00594904
4364	Q9C0C2	182 kDa tankyrase-1-binding protein	TNKS1BP1	56	56	53.4	181.79	1729	1.36764	0.059201	4.32868	0.0123204	1.28993	0.0286351	2.21989	0.00478635	1.05047	0.0195445	1.86055	0.060736	1.08459	0.0274498	2.53088	0.0449115	1.03248	0.0135371	1.31112	0.0686423	1.30193	0.0632543	4.85849	0.0202135	1.22796	0.0421667	3.43389	0.0160781	1.18932	0.0392603	3.30106	0.0199451	0.94318	0.0216265	2.29293	0.0606092
4586	P30622	CAP-Gly domain-containing linker protein 1	CLIP1	56	50	43.9	162.24	1438	1.50395	0.0151319	1.00614	0.00044992	1.35239	0.0299414	2.21395	0.0035575	1.31575	0.044718	3.39868	0.00964857	1.28705	0.0439986	3.41855	0.0112338	0.978192	0.0191437	1.95705	0.189614	1.14304	0.0487228	4.26258	0.0482989	1.02785	0.0310503	3.02089	0.225935	1.05077	0.0454602	4.32638	0.183094	0.89923	0.0254645	2.83182	0.0295519
918	P13010	X-ray repair cross-complementing protein 5	XRCC5	55	55	81.7	82.704	732	0.877463	0.00422482	0.481481	0.000593501	0.860421	0.00579536	0.67355	0.000860225	0.929946	0.00312833	0.3364	0.00099441	0.949233	0.00672709	0.708687	0.00857012	1.02074	0.00633852	0.620973	0.0409	0.943563	0.00674415	0.714753	0.00700233	0.925237	0.00344457	0.37229	0.00105837	0.906438	0.0081031	0.89395	0.00371439	0.980578	0.00882337	0.899814	0.0798455
2142	P35221	Catenin alpha-1	CTNNA1	55	47	75.1	100.07	906	7.89606	0.182169	2.30709	0.00034812	8.41356	0.126142	1.49927	0.000144621	6.6472	0.157646	2.37162	0.000388683	6.55808	0.282072	4.30114	0.00127733	0.986592	0.0191805	1.94411	0.283434	1.18788	0.0276189	2.32506	0.0103988	1.26573	0.0443784	3.50615	0.0132398	1.28293	0.0701353	5.4668	0.0274743	1.06554	0.0240449	2.2566	0.0553992
5639	P49588	Alanine--tRNA ligase, cytoplasmic	AARS	55	55	66.3	106.81	968	1.3463	0.0190276	1.41332	0.00150039	1.61197	0.019242	1.19369	0.000493218	1.18144	0.00576956	0.48835	0.000504665	1.18917	0.0105048	0.883371	0.00153319	1.00655	0.0102141	1.01477	0.290895	1.13954	0.0110911	0.973298	0.00312433	1.36441	0.0207864	1.52346	0.00161614	1.35554	0.0269761	1.99006	0.00284534	1.19734	0.0299983	2.50542	0.0110879
6843	Q92900	Regulator of nonsense transcripts 1	UPF1	55	55	59.7	124.34	1129	1.57674	0.00693814	0.440032	7.23372e-05	1.50454	0.0314749	2.092	0.00192954	1.70032	0.0137553	0.808981	0.000192719	1.69167	0.0183855	1.08683	0.00035271	0.994909	0.0155696	1.56492	0.392476	0.927316	0.0114946	1.23955	0.0121002	0.884856	0.0145453	1.64381	0.0078241	0.889383	0.0278269	3.12878	0.0293425	0.954211	0.0220962	2.31565	0.0885076
4225	Q16531	DNA damage-binding protein 1	DDB1	55	55	58	126.97	1140	1.61058	0.0138503	0.859955	0.000256978	1.58587	0.0125691	0.792567	0.000229895	1.79003	0.000808977	0.0451934	5.24265e-07	1.79931	0.0230671	1.282	0.000415595	1.00518	0.0124282	1.23642	0.35482	0.89975	0.0080316	0.892648	0.00318315	0.885943	0.00662325	0.747594	0.00167901	0.881377	0.00454023	0.515129	0.000731151	0.984655	0.0152927	1.5531	0.213688
4729	Q86VP6	Cullin-associated NEDD8-dissociated protein 1	CAND1	55	53	49.9	136.37	1230	0.838535	0.00356351	0.424969	0.000243407	0.799119	0.000888219	0.11115	9.77517e-06	0.869711	0.0069299	0.796804	0.00140974	0.87468	0.00612765	0.700559	0.00119196	1.00571	0.00460302	0.457687	0.16948	0.964153	0.0118524	1.2293	0.0473993	0.918833	0.00811339	0.88301	0.00493075	0.913613	0.00662089	0.724694	0.00291456	0.952994	0.00329447	0.345697	0.0024393
1742	Q9NTJ3	Structural maintenance of chromosomes protein 4	SMC4	55	55	47	147.18	1288	1.05251	0.0202067	1.91986	0.060084	0.917812	0.00118246	0.128835	0.000103468	1.10698	0.0047085	0.425347	0.000965404	1.11577	0.0106681	0.956122	0.00418548	1.00794	0.00715494	0.70986	0.190209	0.950792	0.0147217	1.54836	0.0398471	0.829113	0.00254657	0.307144	0.00011101	0.822585	0.00737716	0.896826	0.000862914	0.872024	0.0159065	1.82409	0.00758303
1819	E9PGM1	Eukaryotic translation initiation factor 4 gamma 1	EIF4G1	55	2	44.9	166.75	1513	1.42197	0.0193646	1.36182	0.00104837	1.24772	0.00791251	0.634159	0.000509154	1.85244	0.00681575	0.367933	3.19596e-05	1.86096	0.00816476	0.438738	4.49565e-05	1.0046	0.0025896	0.257774	0.108584	0.767618	0.0119587	1.5579	0.00132103	0.673552	0.00633816	0.941004	0.000188444	0.670468	0.0071627	1.06831	0.000236168	0.877458	0.00711418	0.810772	0.00167828
6292	Q9BQG0	Myb-binding protein 1A	MYBBP1A	55	55	44.9	148.85	1328	0.934654	0.00747786	0.800067	0.00643324	0.924601	0.00627561	0.678737	0.00343201	1.27377	0.0110492	0.867439	0.000811883	1.26915	0.010118	0.797227	0.000704669	0.996374	0.00139111	0.139617	0.0605837	0.733769	0.0102418	1.39579	0.000739109	0.725877	0.00746126	1.0279	0.000370223	0.728518	0.00768533	1.05493	0.000400451	0.989244	0.0144533	1.46105	0.270772
6404	A0A0C4DGZ0	DNA-directed RNA polymerase subunit	POLR2A	55	55	38	217.2	1970	9.97702	0.23755	2.38097	0.000349315	11.8073	0.611469	5.17876	0.00158351	9.65199	0.28498	2.95255	0.000540512	10.8505	0.434313	4.0027	0.000965668	1.12417	0.0143298	1.2747	0.00651004	1.03367	0.0544074	5.2635	0.285994	1.2233	0.0906426	7.4097	0.0632976	1.08818	0.0949817	8.72851	0.208689	1.18345	0.0378241	3.1961	0.0197397
3865	Q14690	Protein RRP5 homolog	PDCD11	55	55	35	208.7	1871	1.04096	0.0305948	2.9391	0.152283	0.842714	0.0227802	2.7032	0.0102484	1.31594	0.0220096	1.67255	0.00240357	1.28204	0.0335858	2.61971	0.00690001	0.974242	0.0265281	2.72295	0.222389	0.79104	0.035929	4.54199	0.0143775	0.640391	0.0156905	2.45015	0.00095118	0.657323	0.0327393	4.98071	0.00454489	0.809556	0.0398372	4.92087	0.0209457
5095	P06737	Glycogen phosphorylase, liver form	PYGL	54	47	62.1	97.147	847	1.32169	0.00745438	0.564003	0.000268195	1.44931	0.00603582	0.416462	9.01961e-05	0.876574	0.00507617	0.579092	0.000843985	0.878445	0.00863308	0.982768	0.00250662	1.00213	0.00503431	0.502359	0.354859	1.50779	0.0172545	1.14436	0.000575861	1.65338	0.015331	0.927254	0.000274939	1.64986	0.0228225	1.3833	0.000614949	1.09656	0.00521774	0.47583	0.00145299
131	P09874	Poly [ADP-ribose] polymerase 1	PARP1	54	54	61.7	113.08	1014	1.15189	0.00277909	0.241263	0.000167279	1.16236	0.0295967	2.54626	0.0156934	1.20951	0.0103116	0.852545	0.00120579	1.23567	0.00586174	0.474377	0.000308959	1.02163	0.0129904	1.27154	0.117702	0.952362	0.00693978	0.728692	0.0103058	0.961014	0.0161675	1.68234	0.0694691	0.940669	0.0277333	2.94825	0.0846413	1.00909	0.0241139	2.38968	0.363811
3145	A0A087X054	Hypoxia up-regulated protein 1	HYOU1	54	53	59.9	104.78	937	0.945737	0.00502334	0.531156	0.00423471	1.54602	0.0353488	2.28643	0.00207633	0.977523	0.00412053	0.421528	0.0160243	0.990415	0.00430488	0.434655	0.0781721	1.01319	0.000235253	0.0232191	0.000159017	0.967483	0.00551942	0.570492	0.0138372	1.58157	0.0306186	1.93596	0.00137736	1.56098	0.030245	1.93756	0.00144403	1.63473	0.0315081	1.92742	0.00122522
6418	I3L2B0	Clustered mitochondria protein homolog (Fragment)	CLUH	54	3	58.8	138.23	1236	1.8938	0.0492568	2.60095	0.00150739	1.88491	0.158641	8.41634	0.0149131	1.97379	0.071385	3.61664	0.00265168	2.08059	0.109735	5.27422	0.00502514	1.05411	0.0383953	3.64243	0.142484	0.959475	0.0182817	1.90538	0.0795231	0.954972	0.100488	10.5226	0.382859	0.905951	0.124629	13.7567	0.298785	0.995306	0.107186	10.7692	0.478109
5691	Q15393	Splicing factor 3B subunit 3	SF3B3	54	54	56.7	135.58	1217	1.2362	0.00921816	0.745686	0.000759387	0.978605	0.00218221	0.222992	0.00512418	1.35142	0.0142399	1.0537	0.000818278	1.36101	0.0110268	0.810191	0.000465592	1.0071	0.00733563	0.728392	0.216184	0.914742	0.00287593	0.314398	0.00056808	0.724133	0.00838386	1.15778	0.000461491	0.719028	0.00729692	1.01483	0.000337065	0.791625	0.00668843	0.844899	0.000514627
636	Q9H2M9	Rab3 GTPase-activating protein non-catalytic subunit	RAB3GAP2	54	54	46.4	155.98	1393	1.21445	0.00776938	0.639745	0.000654689	1.14104	0.0336698	2.95081	0.0259313	1.12828	0.0300683	2.66497	0.0251101	1.13162	0.0255768	2.2602	0.0177262	1.00296	0.0290734	2.89877	0.454131	1.07637	0.022568	2.09667	0.0382363	1.01131	0.0411833	4.07228	0.391522	1.00833	0.0526106	5.21761	0.426623	0.939551	0.0254084	2.70431	0.071482
739	Q9UPU5	Ubiquitin carboxyl-terminal hydrolase 24	USP24	54	54	28	294.36	2620	0.938689	0.0148429	1.58124	0.0271472	0.876513	0.0303925	3.46743	0.0282298	0.977742	0.0137085	1.40205	0.124373	1.07986	0.0121342	1.12368	0.0111208	1.10445	0.0273357	2.47506	0.0307252	0.960058	0.0255179	2.65795	0.131917	0.896467	0.0194395	2.16845	0.0168782	0.811688	0.0371014	4.57089	0.0186663	0.933763	0.0411042	4.40199	0.128675
6152	A0A0A0MTR7	E3 ubiquitin-protein ligase RNF213	RNF213	54	53	15.7	591.4	5207	1.48098	0.0326372	2.20377	0.00227964	1.34118	0.0854812	6.3736	0.0279217	1.14922	0.0632461	5.50341	0.0685163	1.2115	0.0637214	5.25971	0.0388786	1.05419	0.0153538	1.45644	0.0356037	1.28868	0.100261	7.78009	0.0489736	1.16703	0.142892	12.244	0.16421	1.10704	0.136074	12.2917	0.231635	0.905603	0.044989	4.96785	0.0884887
1527	Q04637	Eukaryotic translation initiation factor 4 gamma 1	EIF4G1	54	1	41	175.49	1599
950	P31939	Bifunctional purine biosynthesis protein PURH	ATIC	53	53	86.5	64.615	592	0.757217	0.00269825	0.356338	6.17523e-05	0.731252	0.00529323	0.723858	0.000193906	0.869523	0.0002818	0.0324085	2.33229e-06	0.879574	0.00532436	0.605334	0.000975053	1.01156	0.00606999	0.600063	0.0981343	0.870842	0.00286344	0.328813	0.000245609	0.84098	0.00611489	0.727114	0.000738115	0.83137	0.0111004	1.3352	0.00215636	0.96571	0.00941024	0.974437	0.0340366
5684	Q14764	Major vault protein	MVP	53	53	71.7	99.326	893	1.07852	0.0071966	0.667268	0.00414309	0.972893	0.01502	1.54385	0.107723	1.09644	0.0187954	1.71422	0.017859	1.10756	0.00316877	0.286104	0.000433343	1.01014	0.0197541	1.95559	0.323794	0.983654	0.0223444	2.27157	0.275874	0.887319	0.0290841	3.27775	0.0307752	0.878413	0.011412	1.29916	0.00435776	0.902065	0.00902478	1.00046	0.00420011
5012	Q92598	Heat shock protein 105 kDa	HSPH1	53	47	63.1	96.864	858	1.04486	0.0068413	0.65476	0.0112187	0.844215	0.00777452	0.920917	0.00124178	1.28472	0.00814071	0.633659	0.000408116	1.29351	0.00859561	0.664518	0.000428106	1.00685	0.0117079	1.16283	0.305757	0.813297	0.000998538	0.122777	1.43016e-05	0.657123	0.0102113	1.55395	0.000443282	0.652655	0.00451548	0.691864	8.44937e-05	0.807973	0.0127565	1.57883	0.00219659
6072	P63010	AP-2 complex subunit beta	AP2B1	53	1	59.6	104.55	937	1.0762	0.00818664	0.760696	0.00566349	0.910331	0.027316	3.00067	0.0414708	1.21262	0.0298984	2.4656	0.00953775	1.24437	0.0238751	1.91864	0.0046879	1.02619	0.00805072	0.784527	0.0412894	0.887504	0.0177822	2.00362	0.0121163	0.750714	0.0283837	3.78089	0.00641339	0.731557	0.0222136	3.03648	0.00340614	0.845871	0.0213392	2.52275	0.00938176
5305	Q9Y5B9	FACT complex subunit SPT16	SUPT16H	53	53	56.7	119.91	1047	0.962451	0.0034786	0.361432	0.00423952	0.937489	0.00690184	0.736205	0.00599556	0.977834	0.0107631	1.10071	0.08854	0.965095	0.0164053	1.69986	0.0846313	0.986973	0.00620476	0.628666	0.0856888	0.984268	0.014287	1.45154	0.195341	0.95874	0.00374373	0.390485	0.0040692	0.971395	0.00991293	1.02048	0.0513294	0.974064	0.0102775	1.05511	0.0642636
2285	Q92878	DNA repair protein RAD50	RAD50	53	53	48.5	153.89	1312	0.830344	0.018336	2.20824	0.00576666	0.705436	0.0141257	2.0024	0.00114807	0.840021	0.00356756	0.424699	0.000248512	0.844781	0.0188599	2.23252	0.0072611	1.00567	0.0182422	1.81395	0.38674	0.988479	0.0261144	2.64187	0.359161	0.839784	0.0180714	2.15191	0.00627246	0.835052	0.0286493	3.43084	0.0146027	0.849571	0.0225084	2.64939	0.0109147
1354	A0A024R4E5	High density lipoprotein binding protein (Vigilin), isoform CRA_a	HDLBP	53	53	48	141.44	1268	1.47851	0.0218968	1.48101	0.00104233	1.47856	0.0190819	1.29058	0.00079227	1.65897	0.0370152	2.23122	0.00156625	1.69974	0.0181202	1.06606	0.000334769	1.02458	0.0151587	1.47951	0.121739	0.891223	0.00839664	0.942149	0.00295711	0.89125	0.0109108	1.22421	0.00497013	0.869871	0.00233217	0.268106	0.000160537	1.00003	0.00279712	0.279704	0.495164
4168	Q01970	1-phosphatidylinositol 4,5-bisphosphate phosphodiesterase beta-3	PLCB3	53	53	46.6	138.8	1234	1.4257	0.0283154	1.98608	0.00219175	1.40566	0.0156343	1.11224	0.000740399	1.14691	0.0297277	2.59198	0.0191099	1.1574	0.0230832	1.9944	0.010359	1.00915	0.0452552	4.48449	0.413571	1.24308	0.0556744	4.47875	0.0238624	1.22561	0.0412321	3.36422	0.0157219	1.2145	0.019373	1.59514	0.004018	0.985945	0.0147295	1.49394	0.223362
13	O00468	Agrin	AGRN	53	53	44.7	217.23	2067	11.2399	0.83576	7.43568	0.00325666	28.7035	1.26459	4.4057	0.00103453	5.68437	0.376581	6.62485	0.00316831	3.1362				0.584687				1.97733	0.156133	7.89616	0.0120124	5.04955	0.426884	8.4539	0.00537047	9.95345				2.55372	0.325427	12.7432	0.0196717
1033	Q14669	E3 ubiquitin-protein ligase TRIP12	TRIP12	53	53	36.4	220.43	1992	3.9152	0.0571589	1.45992	0.000192001	3.52763	0.0855208	2.42431	0.000570453	4.55054	0.0942229	2.07059	0.00035137	4.82282	0.289584	6.00445	0.00281852	1.05983	0.0551155	5.20039	0.18631	0.860382	0.0111468	1.29556	0.00316332	0.775211	0.0339935	4.38506	0.0112037	0.731445	0.0595311	8.13884	0.0236731	0.901008	0.0339085	3.76339	0.0511618
2483	P11717	Cation-independent mannose-6-phosphate receptor	IGF2R	53	53	33.4	274.37	2491	2.23762	0.0156723	0.7004	8.01451e-05	1.29693	0.093553	7.21339	0.0416811	2.66785	0.059808	2.24181	0.000640674	2.77655	0.142926	5.1476	0.0031796	1.04075	0.0342127	3.28733	0.172926	0.838738	0.0225179	2.68474	0.00954103	0.486136	0.0462338	9.51047	0.00406326	0.467103	0.052898	11.3247	0.00495732	0.579604	0.0385504	6.65116	0.0042005
116	P06733	Alpha-enolase	ENO1	52	47	91.7	47.168	434	0.940329	0.000822861	0.0875077	9.50576e-05	0.930222	0.00512371	0.550805	0.00267641	0.798591	0.00311938	0.390611	0.000119907	0.811348	0.00122267	0.150697	2.10015e-05	1.01597	0.00257262	0.253217	0.0124746	1.17749	0.00561103	0.476527	0.000498826	1.16483	0.00379211	0.325551	0.000264397	1.14651	0.00467489	0.407748	0.000508136	0.989251	0.00612999	0.61966	0.111348
5356	P07355	Annexin A2	ANXA2	52	11	89.7	38.604	339	1.1245	0.00852845	0.75842	0.00232737	1.03841	0.0126097	1.21432	0.0461673	0.927817	0.00158418	0.170743	0.000240676	0.929753	0.00501171	0.539037	0.00252765	1.00209	0.00510808	0.509744	0.359678	1.21199	0.00844883	0.697106	0.000791906	1.1192	0.0123031	1.09928	0.00523118	1.11687	0.0169659	1.51906	0.0101713	0.923443	0.0148121	1.60401	0.0178333
835	Q5TCI8	Prelamin-A/C	LMNA	52	1	72.5	55.762	491	0.965864	0.0213733	2.21287	0.127932	0.854633	0.00415117	0.485725	0.000407352	0.865553	0.0181077	2.09204	0.00887944	0.864335	0.00550796	0.637248	0.000822559	0.998593	0.0218854	2.19162	0.484941	1.11589	0.0261009	2.33901	0.0233484	0.987384	0.0247661	2.50825	0.3379	0.988775	0.0103513	1.04688	0.197632	0.884838	0.0180568	2.04069	0.0119313
4093	P11142	Heat shock cognate 71 kDa protein	HSPA8	52	6	72	70.897	646	0.660412	0.00746084	1.12973	0.000241292	0.448918	0.000876375	0.195219	1.2645e-06	1.2085	0.00867147	0.717537	0.000862068	1.19687	0.00117945	0.0985452	1.79459e-05	0.990369	0.00749746	0.757037	0.164911	0.54647	0.00541835	0.991518	7.13677e-05	0.371466	0.00192669	0.518672	4.69832e-06	0.375078	0.000948021	0.252753	1.15068e-06	0.679755	0.00714677	1.05137	0.000248945
1483	P47897	Glutamine--tRNA ligase	QARS	52	52	71.4	87.798	775	0.866344	0.0107912	1.2456	0.00323433	0.812062	0.00625655	0.770453	0.000553492	0.954619	0.00415282	0.435024	0.00413835	0.980041	0.00839119	0.856208	0.070635	1.02663	0.00433064	0.42183	0.0127026	0.907529	0.00777902	0.857165	0.00350635	0.850666	0.00848482	0.997433	0.00160818	0.8286	0.0110245	1.3305	0.00205933	0.937343	0.013588	1.44963	0.0221061
3987	Q9NR30	Nucleolar RNA helicase 2	DDX21	52	50	67.4	87.343	783	1.26706	0.00965131	0.761709	0.000651384	1.34637	0.0115252	0.856024	0.000552366	1.34223	0.00969072	0.721986	0.000400264	1.31657	0.00653631	0.496466	0.000212978	0.980881	0.0110598	1.12754	0.114023	0.943996	0.00991616	1.05044	0.015028	1.00308	0.00401419	0.400186	0.26045	1.02263	0.0115291	1.12739	0.09351	1.06259	0.00898947	0.845994	0.00998141
4124	P31948	Stress-induced-phosphoprotein 1	STIP1	52	52	67.4	62.639	543	1.00539	0.0107216	1.06641	0.329321	0.930909	0.016075	1.7268	0.0252372	1.04397	0.00595847	0.570753	0.00892449	1.04146	0.00670025	0.643353	0.0125449	0.997597	0.00155198	0.155571	0.130958	0.963051	0.00636568	0.660991	0.0142419	0.891704	0.0160946	1.80493	0.0107458	0.893853	0.017544	1.96274	0.0132046	0.925917	0.0131413	1.41927	0.015099
1540	Q13200	26S proteasome non-ATPase regulatory subunit 2	PSMD2	52	52	66.1	100.2	908	1.04295	0.00382376	0.366628	0.0039135	1.00391	0.00853377	0.850053	0.343286	1.16459	0.00679812	0.583733	0.000850361	1.19912	0.00948701	0.791161	0.00113025	1.02965	0.00330086	0.320581	0.0060795	0.895551	0.00568575	0.634889	0.00147608	0.862027	0.00550822	0.638985	0.000795404	0.837203	0.00782626	0.93481	0.00115259	0.962566	0.0107366	1.11541	0.0368758
1930	Q29RF7	Sister chromatid cohesion protein PDS5 homolog A	PDS5A	52	46	50.7	150.83	1337	1.2009	0.0125758	1.0472	0.00194521	1.0956	0.00628366	0.573538	0.00214475	1.36929	0.0229034	1.67265	0.00190835	1.35299	0.04422	3.26831	0.00760432	0.988101	0.0326954	3.30892	0.385989	0.877026	0.0232003	2.64534	0.0170635	0.800122	0.0109009	1.36241	0.00148279	0.809758	0.030142	3.72235	0.0122343	0.912313	0.0125917	1.38019	0.0100401
2085	A0A0G2JH68	Protein diaphanous homolog 1	DIAPH1	52	52	44.6	141.36	1272	1.50189	0.0259236	1.72606	0.00132631	1.42319	0.00741672	0.521132	0.000153474	1.42818	0.00535008	0.374608	7.8036e-05	1.44573	0.0185109	1.28039	0.000859213	1.01229	0.0165055	1.63051	0.263098	1.05161	0.0188367	1.79122	0.0550936	0.996509	0.00239435	0.240273	0.141397	0.984414	0.0168183	1.70846	0.22948	0.947602	0.015049	1.58812	0.0370579
6660	P26358	DNA (cytosine-5)-methyltransferase 1	DNMT1	52	50	42.9	183.16	1616	3.54244	0.0644622	1.81971	0.000320822	3.22644	0.0592448	1.83623	0.000353315	4.20843	0.16756	3.98153	0.00135242	4.24273	0.128588	3.03079	0.000782537	1.00815	0.0453308	4.49643	0.421183	0.841749	0.033778	4.01284	0.0216791	0.766662	0.0341425	4.45339	0.0105029	0.760464	0.0360715	4.74336	0.0111226	0.910797	0.0325374	3.57241	0.0568906
3755	J3KNL6	Protein transport protein Sec16A	SEC16A	52	1	39.8	251.89	2357	1.63978	0.0321733	1.96206	0.00125724	1.60342	0.0198787	1.23977	0.000541312	1.80685	0.0250799	1.38804	0.000481984	1.82421	0.0151351	0.82968	0.000168467	1.0096	0.00569493	0.564075	0.11634	0.907531	0.0253087	2.78874	0.0341836	0.887411	0.00438437	0.494063	0.000756787	0.878969	0.00428375	0.487361	0.000625401	0.97783	0.0288085	2.94616	0.268161
647	Q9H583	HEAT repeat-containing protein 1	HEATR1	52	52	35.6	242.37	2144	1.19286	0.0093599	0.784661	0.00117265	1.04768	0.0375523	3.58432	0.160904	1.60689	0.021065	1.31092	0.00060075	1.70644	0.0178845	1.04805	0.000319976	1.06195	0.0248065	2.33593	0.0639241	0.74234	0.0139456	1.8786	0.00146129	0.651993	0.0287571	4.41064	0.00340339	0.613957	0.0200847	3.27135	0.00135254	0.878295	0.0345348	3.93203	0.0366959
3750	F1T0I1	Protein transport protein Sec16A	SEC16A	52	0	39.9	249.48	2334
2153	P48643	T-complex protein 1 subunit epsilon	CCT5	51	51	82.6	59.67	541	1.01472	0.00347435	0.342395	0.0256812	0.910295	0.00849551	0.93327	0.0044327	1.29611	0.0107221	0.827251	0.000653893	1.31596	0.00169738	0.128984	1.44287e-05	1.01532	0.00778454	0.76671	0.0934498	0.782897	0.00477646	0.610101	0.000241908	0.702327	0.00128575	0.183071	9.3283e-06	0.691732	0.00621135	0.897941	0.000202944	0.897088	0.00593218	0.661271	0.00165439
240	P54577	Tyrosine--tRNA ligase, cytoplasmic	YARS	51	51	77.8	59.143	528	0.943571	0.00745537	0.790123	0.00852306	0.915451	0.0156732	1.71208	0.0164422	0.929903	0.00562196	0.604575	0.00318855	0.933803	0.00255147	0.273234	0.000741309	1.00419	0.00471988	0.470017	0.232971	1.0147	0.0140345	1.38312	0.199897	0.984459	0.019691	2.00018	0.261046	0.980347	0.015638	1.59514	0.170223	0.970199	0.0168947	1.74137	0.111414
6281	Q96R06	Sperm-associated antigen 5	SPAG5	51	51	67.1	134.42	1193	4.47621	0.107018	2.39081	0.000472514	3.22559	0.191056	5.92314	0.00360735	5.26273	0.228157	4.33533	0.0014196	5.4077	0.725428	13.4147	0.0124377	1.02755	0.174642	16.996	0.383074	0.850548	0.0373296	4.38889	0.0291167	0.612911	0.0570928	9.31503	0.0108077	0.59648	0.102969	17.2628	0.0319978	0.720607	0.0344323	4.77823	0.00751
745	Q9Y2J8	Protein-arginine deiminase type-2	PADI2	51	51	63.9	75.563	665	1.54099	0.00833553	0.540921	0.000118641	1.55663	0.00308347	0.198087	1.53423e-05	1.13091	0.0102569	0.906959	0.00303729	1.15851	0.00537815	0.46423	0.00057444	1.02441	0.00453569	0.442763	0.0163971	1.36261	0.0185482	1.36123	0.00130132	1.37644	0.00967381	0.702813	0.00032975	1.34365	0.00360634	0.2684	5.5053e-05	1.01015	0.00718363	0.711146	0.145744
6665	P28340	DNA polymerase delta catalytic subunit	POLD1	51	51	63.1	123.63	1107	1.67871	0.0192316	1.14561	0.000400705	1.6814	0.00703949	0.418668	5.33502e-05	1.7392	0.0109185	0.627792	0.000109032	1.80111	0.00666091	0.369823	3.45607e-05	1.0356	0.00988894	0.954902	0.0344626	0.965223	0.0122171	1.26573	0.0526156	0.96677	0.00984793	1.01864	0.0390706	0.933538	0.00401689	0.430287	0.00181744	1.0016	0.0103042	1.02877	0.441769
7415	Q10567	AP-1 complex subunit beta-1	AP1B1	51	29	54.6	104.64	949	0.855714	0.0306346	3.58	0.0214303	0.836158	0.0198081	2.36894	0.00719248	0.937991	0.0126547	1.34913	0.0197103	0.949761	0.0207906	2.18904	0.0694799	1.01255	0.0138742	1.37023	0.227764	0.912284	0.0207799	2.27779	0.0261613	0.891434	0.0264077	2.96239	0.0275611	0.880387	0.0370807	4.21187	0.0430793	0.977146	0.0441955	4.52292	0.341445
2875	P00533	Epidermal growth factor receptor	EGFR	51	48	54.5	134.28	1210	2.65434	0.020502	0.772393	7.67586e-05	1.67001	0.0742378	4.44536	0.00596937	2.05602	0.00584019	0.284053	1.52914e-05	2.09735	0.00983328	0.468842	4.01406e-05	1.02011	0.00684765	0.671268	0.0493372	1.29101	0.0076269	0.590769	0.000342976	0.812254	0.0359234	4.42268	0.0176437	0.796245	0.0387393	4.86525	0.0174558	0.629161	0.0246541	3.91857	0.00220697
6107	Q13045	Protein flightless-1 homolog	FLII	51	26	49.3	144.75	1269	1.61713	0.00192209	0.118858	4.85015e-06	1.71832	0.0286409	1.6668	0.000791946	1.48782	0.00827372	0.556097	0.000143741	1.45365	0.00453591	0.312035	4.99757e-05	0.977035	0.00847601	0.867524	0.0570519	1.08691	0.00712319	0.65536	0.00332156	1.15492	0.0220542	1.90958	0.00978271	1.18207	0.0196214	1.65992	0.00568761	1.06257	0.0181945	1.71231	0.0372383
354	Q52LW3	Rho GTPase-activating protein 29	ARHGAP29	51	51	49.1	142.06	1261	2.98394	0.065553	2.19686	0.000544207	2.78712	0.0110656	0.397026	1.91675e-05	2.91202	0.0753154	2.58636	0.000772407	2.91543	0.0407847	1.39892	0.000226401	1.00117	0.020552	2.0528	0.472584	1.0247	0.027282	2.66245	0.224835	0.957109	0.0283094	2.95781	0.137798	0.955989	0.0169985	1.77811	0.0618964	0.934041	0.0191184	2.04685	0.0377627
973	P52701	DNA mismatch repair protein Msh6	MSH6	51	51	48.4	152.78	1360	1.70009	0.0356177	2.09504	0.00128645	1.58922	0.0274181	1.72525	0.0010774	1.67834	0.0391262	2.33124	0.00165071	1.74226	0.0216839	1.24458	0.000425851	1.03808	0.0334836	3.22552	0.181348	1.01296	0.0190018	1.87587	0.277941	0.9469	0.00775522	0.819012	0.0103597	0.91216	0.0221351	2.42667	0.0293435	0.934785	0.0110818	1.18549	0.0138945
1298	Q9NYU2	UDP-glucose:glycoprotein glucosyltransferase 1	UGGT1	51	51	46.9	177.19	1555	0.901262	0.0108964	1.20901	0.00599589	0.93795	0.017522	1.86812	0.0359932	0.82656	0.00473166	0.572452	0.000371832	0.838109	0.00964418	1.15071	0.00176744	1.01397	0.0083218	0.820713	0.116809	1.09038	0.0107764	0.988314	0.00694448	1.13476	0.0200912	1.77052	0.0107016	1.11913	0.0115349	1.03071	0.00461396	1.04071	0.0288753	2.77459	0.143626
7672	Q14683	Structural maintenance of chromosomes protein 1A	SMC1A	51	51	45.9	143.23	1233	1.43133	0.00681917	0.476421	0.000124904	1.36378	0.0364629	2.67366	0.00492256	1.49004	0.015601	1.04702	0.00050567	1.49928	0.0219037	1.46095	0.000958315	1.0062	0.00993846	0.98772	0.295494	0.960603	0.0115691	1.20436	0.0384774	0.915266	0.0334781	3.65774	0.0650703	0.909625	0.0330167	3.62971	0.0570759	0.952804	0.023938	2.51238	0.0955215
4007	Q9UQE7	Structural maintenance of chromosomes protein 3	SMC3	51	51	45.1	141.54	1217	1.25418	0.00838577	0.668627	0.000543104	1.13516	0.0194562	1.71395	0.0100005	1.28354	0.0423838	3.30211	0.0107067	1.30853	0.00174005	0.132977	1.59026e-05	1.01947	0.0336825	3.30391	0.301844	0.977127	0.0401302	4.10696	0.324525	0.884403	0.0151149	1.70906	0.00837142	0.86751	0.0141292	1.62871	0.0056105	0.905106	0.0213158	2.35506	0.0237029
808	E7EPN9	Protein PRRC2C	PRRC2C	51	51	28.7	308.77	2819	2.09317	0.100767	4.81411	0.00415973	1.92365	0.00632464	0.328784	2.34413e-05	2.19223	0.0471571	2.1511	0.000779107	2.25069	0.0179853	0.799102	0.000103341	1.02667	0.0228663	2.22724	0.178333	0.954813	0.0558705	5.85146	0.265379	0.877483	0.0212472	2.42139	0.0145097	0.854692	0.0083486	0.976796	0.0016442	0.91901	0.0405585	4.41328	0.0951369
2117	P08133	Annexin A6	ANXA6	50	23	71.9	75.872	673	0.943594	0.0139454	1.4779	0.0282065	0.965899	0.0232492	2.407	0.142895	0.798778	0.00388071	0.48583	0.0001859	0.809224	0.00747176	0.923324	0.000765748	1.01308	0.00831612	0.820877	0.127355	1.1813	0.0200021	1.69323	0.0059555	1.20922	0.0337641	2.79222	0.0124281	1.19361	0.0277791	2.32732	0.00992186	1.02364	0.0136637	1.33482	0.111691
7285	P22102	Trifunctional purine biosynthetic protein adenosine-3	GART	50	50	65.3	107.77	1010	0.92912	0.0127703	1.37445	0.0155544	0.898665	0.00685053	0.762301	0.00227183	0.930589	0.00266524	0.286404	0.000735738	0.939503	0.00687653	0.731933	0.00634793	1.00958	0.0102481	1.01509	0.222227	0.998422	0.0118433	1.1862	0.457265	0.965694	0.00471075	0.487809	0.00918141	0.956532	0.0142212	1.48675	0.0466059	0.967221	0.00797737	0.824773	0.0273187
1997	Q9BXJ9	N-alpha-acetyltransferase 15, NatA auxiliary subunit	NAA15	50	46	58	101.27	866	0.842975	0.0180484	2.14103	0.00650845	0.802974	0.017746	2.21003	0.00402337	0.9379	0.00165018	0.175944	0.000352723	0.929748	0.0186622	2.00724	0.0322491	0.991308	0.0182924	1.84528	0.346309	0.898789	0.0201944	2.24685	0.0189491	0.85614	0.0188589	2.20278	0.00842448	0.863647	0.0299323	3.46581	0.0227973	0.952548	0.014858	1.55981	0.043185
2368	Q9P0K7	Ankycorbin	RAI14	50	50	56.6	110.04	980	3.02084	0.0912503	3.02069	0.0010136	2.6367	0.0578002	2.19215	0.000621454	3.45579	0.0970637	2.80873	0.000777572	3.42273	0.0689172	2.01352	0.000403632	0.990434	0.0294961	2.9781	0.397881	0.87414	0.0169122	1.93472	0.00883523	0.76298	0.0145625	1.90864	0.00188114	0.770349	0.00875405	1.13637	0.000725574	0.872834	0.00735618	0.842792	0.00166641
864	E9PDF6	Unconventional myosin-Ib	MYO1B	50	46	50.7	128.48	1107	1.19279	0.0170562	1.42995	0.00385852	1.28172	0.0199476	1.55631	0.0024826	1.20813	0.00948174	0.78483	0.0010338	1.20706	0.0116164	0.962376	0.0015647	0.999114	0.00421867	0.422241	0.427995	0.987304	0.0211766	2.14489	0.310898	1.06092	0.0232731	2.19368	0.0592669	1.06186	0.0263955	2.48578	0.0707023	1.07456	0.00425145	0.395645	0.00161703
3790	O95425	Supervillin	SVIL	50	50	32.9	247.74	2214	1.42204	0.0273843	1.9257	0.00208668	1.21276	0.0382832	3.15669	0.0152767	1.4163	0.0420742	2.97071	0.00500032	1.41628	0.0203146	1.43436	0.00118487	0.999984	0.0308541	3.08545	0.489147	1.00405	0.0383946	3.82396	0.449196	0.85629	0.0506406	5.91395	0.0543196	0.856304	0.0368738	4.30615	0.0306122	0.852834	0.0371481	4.35584	0.0297124
1554	Q14789	Golgin subfamily B member 1	GOLGB1	50	49	24.9	376.01	3259	1.52887	0.0210954	1.3798	0.00079273	1.59103	0.0307889	1.93515	0.00134863	1.13346	0.0153642	1.35551	0.00647795	1.26277	0.0358879	2.842	0.00900452	1.11408	0.0464839	4.17239	0.0649521	1.34886	0.03551	2.6326	0.00507422	1.40369	0.0445146	3.17124	0.00592924	1.25995	0.0160806	1.27628	0.00189939	1.04066	0.00585912	0.563022	0.0100562
5555	H3BTN5	Pyruvate kinase (Fragment)	PKM	49	0	77.7	53.045	485													0.6391
7072	P21980	Protein-glutamine gamma-glutamyltransferase 2	TGM2	49	49	77.7	77.328	687	1.52565	0.00916206	0.600537	0.000151804	1.40734	0.00560278	0.39811	9.45546e-05	0.995581	0.00925414	0.929522	0.342837	0.971918	0.00131389	0.135185	0.00109111	0.976232	0.00792953	0.812259	0.0480296	1.53242	0.0215947	1.40919	0.00081958	1.41359	0.0184792	1.30725	0.000994	1.44801	0.00766858	0.529596	0.000146407	0.922459	0.00492191	0.533565	0.00200378
3212	P11940	Polyadenylate-binding protein 1	PABPC1	49	7	72.8	70.67	636	0.680599	0.00479306	0.704241	0.000112582	0.504314	0.00361118	0.716058	2.65379e-05	1.02978	0.00430155	0.417715	0.0101034	1.0429	0.00109697	0.105184	0.0003266	1.01274	0.00503442	0.49711	0.0633505	0.660916	0.0072412	1.09563	0.000227973	0.489729	0.00404933	0.826852	3.14884e-05	0.483569	0.00312416	0.646062	1.82988e-05	0.740985	0.00894172	1.20673	0.000595316
7455	Q92841	Probable ATP-dependent RNA helicase DDX17	DDX17	49	41	59.1	80.272	729	1.25364	0.0168999	1.34807	0.00220117	1.0008	0.0298267	2.9803	0.480102	1.19758	0.0231918	1.93656	0.00671954	1.22778	0.00835191	0.680247	0.000670553	1.02522	0.0181173	1.76717	0.147042	1.04681	0.0270594	2.58494	0.110633	0.835683	0.0399136	4.77617	0.027695	0.815129	0.0292215	3.58489	0.0121751	0.798314	0.0175884	2.20319	0.0037738
7341	O15031	Plexin-B2	PLXNB2	49	49	40.5	205.12	1838	2.87436	0.065635	2.28347	0.00061102	1.90357	0.0705793	3.70774	0.00300615	3.07523	0.0461841	1.50181	0.000247289	3.23199	0.0967829	2.99453	0.000935071	1.05097	0.0474724	4.51699	0.189897	0.934679	0.0357738	3.82739	0.107787	0.619	0.0201076	3.2484	0.00139163	0.588977	0.0366581	6.22403	0.00397221	0.662259	0.0325067	4.90846	0.00461017
6400	A0A087X253	AP-2 complex subunit beta	AP2B1	49	1	60.5	101.33	913
7293	P50990	T-complex protein 1 subunit theta	CCT8	48	48	78.8	59.62	548	0.853655	0.0070459	0.82538	0.00115591	0.790012	0.0117466	1.48689	0.00155989	1.008	0.00682433	0.677019	0.17989	1.00444	0.00726761	0.72355	0.299838	0.996469	0.0132605	1.33075	0.411934	0.846883	0.01241	1.46537	0.00326007	0.783744	0.0166522	2.1247	0.00294808	0.786522	0.00621434	0.790103	0.000423351	0.925446	0.00612835	0.662204	0.0033482
5977	P07237	Protein disulfide-isomerase	P4HB	48	39	78.7	57.116	508	1.12254	0.00584732	0.520902	0.00113412	1.48065	0.0147604	0.996886	0.000470571	0.903231	0.0023585	0.261119	0.00029678	0.909835	0.00472934	0.519801	0.00137071	1.00731	0.00562078	0.557997	0.1607	1.2428	0.00537985	0.432881	0.000245247	1.63929	0.0180976	1.10399	0.000399972	1.62739	0.00911705	0.560227	0.000105536	1.31903	0.0198654	1.50607	0.00192394
1793	Q9Y678	Coatomer subunit gamma-1	COPG1	48	44	77	97.717	874	1.04476	0.00860239	0.823382	0.01745	1.11561	0.00510892	0.457949	0.000973181	0.969372	0.0124082	1.28002	0.0667162	0.994225	0.00953399	0.958937	0.30579	1.02564	0.0219892	2.14395	0.178451	1.07777	0.0101323	0.940114	0.00825671	1.15086	0.0110562	0.960689	0.00266043	1.12209	0.0160174	1.42746	0.00835949	1.06781	0.00403854	0.378207	0.00176324
149	P17655	Calpain-2 catalytic subunit	CAPN2	48	47	73.3	79.994	700	0.875184	0.0107651	1.23004	0.00368608	0.817573	0.00233093	0.285103	8.16163e-05	0.875209	0.000967592	0.110555	3.00577e-05	0.861994	0.00526224	0.610472	0.000725729	0.984901	0.00558228	0.566786	0.0571121	0.999972	0.0127079	1.27082	0.496301	0.934146	0.00367153	0.393035	0.00154766	0.948467	0.00792541	0.835602	0.0114507	0.934173	0.0103461	1.10751	0.0119515
4215	Q14697	Neutral alpha-glucosidase AB	GANAB	48	48	64.9	106.87	944	1.22844	0.0126412	1.02905	0.00152243	1.24583	0.014665	1.17713	0.0017675	1.00102	0.00298986	0.298681	0.381662	1.00924	0.00498041	0.49348	0.101933	1.00821	0.00798045	0.791544	0.204336	1.22718	0.0159753	1.30179	0.00244972	1.24456	0.0183594	1.47518	0.00278821	1.23442	0.00873061	0.707265	0.000691741	1.01416	0.00421109	0.415231	0.039031
3854	Q01813	ATP-dependent 6-phosphofructokinase, platelet type	PFKP	48	44	63.3	85.595	784	1.3991	0.0120466	0.861025	0.000454698	1.38843	0.012258	0.882868	0.000496938	0.905079	0.00582168	0.643224	0.00187173	0.891475	0.00318959	0.357788	0.000431431	0.984969	0.00287308	0.291692	0.0173434	1.54583	0.0145152	0.938995	0.000353044	1.53404	0.00827182	0.539219	0.000119895	1.55745	0.00945091	0.606821	0.000143626	0.992373	0.00575777	0.580202	0.15898
4057	C9JZR2	Catenin delta-1	CTNND1	48	37	60.1	104.85	938	1.70872	0.00446928	0.261557	1.98817e-05	1.68018	0.014301	0.851163	0.000220809	1.62073	0.023566	1.45404	0.000718335	1.64303	0.0166073	1.01077	0.000332999	1.01376	0.0158105	1.55959	0.234561	1.05429	0.017281	1.6391	0.0436588	1.03668	0.0165609	1.59749	0.0777072	1.02261	0.002021	0.197631	0.00394673	0.983295	0.0104993	1.06777	0.127409
6057	E9PLK3	Puromycin-sensitive aminopeptidase	NPEPPS	48	48	58.8	102.99	915	1.08985	0.0142038	1.30328	0.0119982	1.01821	0.00935646	0.918909	0.0948219	0.859519	0.00745938	0.867856	0.00140509	0.877646	0.00384552	0.438163	0.000493315	1.02109	0.00756505	0.74088	0.0538469	1.26798	0.0146738	1.15727	0.00149065	1.18463	0.00232707	0.196438	7.94052e-05	1.16016	0.00812987	0.700752	0.00128241	0.934271	0.009037	0.967278	0.0092157
2437	O43491	Band 4.1-like protein 2	EPB41L2	48	20	58.5	112.59	1005	1.59077	0.0145935	0.917387	0.000304694	1.57712	0.0132381	0.839384	0.000262771	1.39504	0.0087892	0.63003	0.000247248	1.44275	0.00469764	0.325603	5.62737e-05	1.0342	0.00870712	0.841921	0.0294522	1.1403	0.0113107	0.991906	0.00321331	1.13052	0.00703496	0.622278	0.00144537	1.09314	0.0126797	1.15994	0.00898982	0.991423	0.0153035	1.54359	0.320239
961	P43246	DNA mismatch repair protein Msh2	MSH2	48	48	55.9	104.74	934	1.29048	0.00528299	0.409382	0.000165281	1.20494	0.0260826	2.16464	0.00786514	1.49058	0.00542494	0.363948	6.11259e-05	1.53896	0.0280239	1.82096	0.00134383	1.03246	0.0210603	2.03982	0.129417	0.865756	0.0049471	0.57142	0.000677919	0.808372	0.0195794	2.42208	0.00516424	0.782958	0.00370893	0.473708	0.000145969	0.933718	0.0172093	1.8431	0.0309065
815	E9PLY5	Microtubule-actin cross-linking factor 1, isoforms 1/2/3/5 (Fragment)	MACF1	48	2	46.9	159.92	1375					1.64984	0.035191	2.133	0.0210626					0.96489																1.75512
1838	O60264	SWI/SNF-related matrix-associated actin-dependent regulator of chromatin subfamily A member 5	SMARCA5	48	36	43.9	121.9	1052	1.51347	0.0186736	1.23383	0.000659397	1.38972	0.0141993	1.02174	0.000661928	1.69269	0.0389774	2.30269	0.00157155	1.73015	0.0179763	1.039	0.000302646	1.02213	0.0346159	3.38666	0.285277	0.894119	0.0172568	1.93003	0.0128534	0.821012	0.0197814	2.4094	0.00602926	0.803239	0.0130803	1.62844	0.00219985	0.918236	0.00511856	0.557434	0.00194937
5546	G5E9E7	Tight junction protein 1 (Zona occludens 1), isoform CRA_e	TJP1	48	41	43.2	189.67	1692	2.07655	0.019465	0.93737	0.000163323	1.79107	0.0187558	1.04718	0.000280693	1.7204	0.0378275	2.19876	0.00136977	1.74558	0.0246688	1.41321	0.000545953	1.01464	0.0215921	2.12807	0.278502	1.20701	0.0193437	1.60261	0.00429652	1.04108	0.0158076	1.51839	0.0602516	1.02606	0.00750285	0.73123	0.0367781	0.862523	0.0108546	1.25848	0.00309431
5308	Q9Y5S2	Serine/threonine-protein kinase MRCK beta	CDC42BPB	48	43	32.7	194.31	1711	1.21208	0.0205736	1.69738	0.00462475	1.07256	0.0902431	8.41379	0.23321	1.08947	0.0509391	4.67557	0.106599	1.08555	0.0229834	2.1172	0.0322673	0.996402	0.0262117	2.63064	0.460838	1.11254	0.0688177	6.18564	0.115779	0.984478	0.0863155	8.76764	0.46806	0.988033	0.0769031	7.78345	0.473907	0.884893	0.0845724	9.55736	0.167041
4500	O14578	Citron Rho-interacting kinase	CIT	48	9	31	231.43	2027	3.14101	0.207306	6.59999	0.00456278	2.50542	0.0393172	1.56929	0.000340425	2.89025	0.0838548	2.90129	0.00097859	2.91248	0.0333775	1.14602	0.000152163	1.00769	0.0176435	1.75088	0.347297	1.08676	0.0978413	9.00303	0.214801	0.866851	0.0382106	4.40798	0.0375452	0.860234	0.023379	2.71775	0.0135464	0.797648	0.0471037	5.90533	0.0257074
5293	Q9ULT8	E3 ubiquitin-protein ligase HECTD1	HECTD1	48	48	30.2	289.38	2610	2.91038	0.0693184	2.38176	0.000655874	2.3613	0.117582	4.97953	0.00365797	2.9713	0.3219	10.8336	0.012401	3.29983	0.267285	8.09998	0.00649925	1.11057	0.115247	10.3773	0.20052	0.979497	0.123293	12.5874	0.483455	0.7947	0.0774305	9.74335	0.0623333	0.715582	0.0226512	3.16542	0.00315708	0.811335	0.0359188	4.42712	0.0174638
3071	A0A0A0MRF6	A-kinase anchor protein 9	AKAP9	48	1	17.7	453.49	3910	2.23135	0.119758	5.36707	0.00461491	2.18107	0.0349286	1.60144	0.000436312	1.90934	0.138708	7.26473	0.0109947	1.81207	0.0567881	3.13387	0.00241669	0.949057	0.0455736	4.80199	0.198122	1.16865	0.148749	12.7283	0.168287	1.14232	0.104127	9.11542	0.141706	1.20363	0.0561998	4.66919	0.0334414	0.977467	0.0379568	3.88319	0.317234
4538	P05783	Keratin, type I cytoskeletal 18	KRT18	47	36	85.3	48.057	430	0.854855	0.00430871	0.504029	0.000440166	0.774429	0.0108619	1.40257	0.00115688	0.849676	0.00256089	0.301396	0.00014506	0.832651	0.00517638	0.621674	0.000477882	0.979964	0.00334733	0.341577	0.0134115	1.0061	0.00312938	0.311042	0.0951693	0.911441	0.0101405	1.11258	0.00644554	0.930076	0.00722032	0.776315	0.00525574	0.905919	0.0084867	0.936806	0.00402624
6077	P63261	Actin, cytoplasmic 2	ACTG1	47	2	85.1	41.792	375	0.888749	0.00265032	0.298208	0.000283562	0.811776	0.00236424	0.291243	7.88743e-05	0.849387	0.00329139	0.387501	0.000238653	0.852595	0.00201083	0.235848	9.30259e-05	1.00378	0.00550759	0.548687	0.280434	1.04634	0.00664821	0.635377	0.00996591	0.95572	0.0019368	0.202653	0.000954018	0.952124	0.00360492	0.378619	0.00281253	0.913392	0.00428801	0.46946	0.00122174
3476	P11021	78 kDa glucose-regulated protein	HSPA5	47	46	71.6	72.332	654	0.820617	0.00597113	0.72764	0.00055336	1.97206	0.0586118	2.97211	0.00180143	0.884957	0.00479169	0.54146	0.00086556	0.89064	0.00459406	0.515816	0.000880406	1.00642	0.00202156	0.200866	0.0431838	0.927295	0.00210412	0.226909	0.000418307	2.22842	0.0607212	2.72485	0.0012139	2.2142	0.0571209	2.57975	0.0011002	2.40314	0.0607327	2.52722	0.000932032
1361	A0A087WW66	26S proteasome non-ATPase regulatory subunit 1	PSMD1	47	3	63.6	105.85	953	0.819681	0.00517383	0.631201	0.000411274	0.773149	0.0175549	2.27057	0.00297793	0.947172	0.00676484	0.714214	0.00801682	0.967315	0.00686674	0.709877	0.0207649	1.02127	0.0122964	1.20404	0.111864	0.865398	0.00980582	1.1331	0.00263697	0.816271	0.0140285	1.71861	0.00289733	0.799274	0.018297	2.28921	0.00412019	0.943232	0.0213966	2.26843	0.0596012
2443	O60506	Heterogeneous nuclear ribonucleoprotein Q	SYNCRIP	47	10	63.6	69.602	623	0.906739	0.00100311	0.110629	5.78366e-05	0.841383	0.00375849	0.446704	0.000280559	1.01955	0.00736139	0.722025	0.0584241	1.03121	0.00471534	0.457262	0.0110208	1.01144	0.0113798	1.12511	0.208156	0.889355	0.00720439	0.810069	0.00210865	0.825252	0.00259296	0.314202	0.000110061	0.815917	0.00721445	0.884214	0.000766746	0.927922	0.00481628	0.519039	0.00221918
4825	Q9BSJ8	Extended synaptotagmin-1	ESYT1	47	47	51.6	122.85	1104	1.23448	0.0196505	1.5918	0.00346568	1.33304	0.0231073	1.73343	0.00238416	1.06179	0.0125307	1.18015	0.019291	1.08384	0.00773499	0.713662	0.00419634	1.02077	0.00476469	0.466772	0.0243431	1.16265	0.0104236	0.896541	0.00203866	1.25547	0.00728984	0.580648	0.000406504	1.22992	0.0127907	1.03997	0.00153858	1.07983	0.0126539	1.17184	0.0120639
7574	O95239	Chromosome-associated kinesin KIF4A	KIF4A	47	32	47.2	139.88	1232	2.68442	0.0622796	2.32004	0.000680969	2.12069	0.0337928	1.59348	0.000453561	3.04271	0.0765642	2.51632	0.000699668	3.27576	0.0622591	1.9006	0.000373412	1.0766	0.040124	3.72693	0.095497	0.882247	0.0404128	4.58066	0.0515902	0.696975	0.027797	3.98823	0.00418596	0.647388	0.00983413	1.51905	0.00038878	0.79	0.00706555	0.894374	0.000565389
3257	A0A0G2JNZ2	Protein scribble homolog	SCRIB	47	44	44.7	174.91	1630	1.1902	0.028223	2.37128	0.0105864	1.00556	0.0211021	2.09855	0.401393	1.32542	0.0104165	0.785902	0.000511263	1.37802	0.0219591	1.59353	0.00167566	1.03969	0.0245137	2.3578	0.121102	0.897983	0.0258247	2.87586	0.0296421	0.758674	0.0130636	1.7219	0.00146149	0.729715	0.0228347	3.12927	0.00354917	0.844865	0.0211891	2.50799	0.00913523
569	H0Y7L2	Dedicator of cytokinesis protein 7	DOCK7	47	46	31.8	241.41	2129	1.57698	0.0295904	1.8764	0.00130741	1.51196	0.00812958	0.537686	0.000126009	0.998936	0.0307299	3.07626	0.498428	1.06925	0.0314889	2.94493	0.0778438	1.07039	0.0544846	5.09015	0.155822	1.57866	0.0515934	3.26818	0.00390546	1.51357	0.0373562	2.46809	0.00261519	1.41403	0.0440211	3.11317	0.00552155	0.958769	0.0179233	1.86941	0.0750177
3834	P50395	Rab GDP dissociation inhibitor beta	GDI2	46	28	87.9	50.663	445	0.886009	0.0128419	1.44941	0.00624765	0.843187	0.00958075	1.13625	0.0018586	0.937183	0.00182859	0.195116	0.000423202	0.963704	0.0050327	0.522225	0.00935731	1.0283	0.0046003	0.44737	0.0126941	0.945396	0.0118998	1.25872	0.0222935	0.899704	0.0117432	1.30523	0.00673688	0.874945	0.0109719	1.25401	0.0038132	0.951669	0.0242369	2.54677	0.0939082
2932	P60709	Actin, cytoplasmic 1	ACTB	46	1	84.8	41.736	375	0.924532	0.00122222	0.132198	0.000131095	0.832478	0.0123584	1.48453	0.00270496	0.891593	0.0049105	0.550756	0.00102327	0.900231	0.00973027	1.08086	0.00469887	1.00969	0.00989145	0.979654	0.213413	1.03694	0.00688174	0.663656	0.0164569	0.933698	0.0179425	1.92167	0.0333391	0.924739	0.0235948	2.55151	0.0435077	0.900432	0.0121869	1.35345	0.00735002
4377	Q9H4M9	EH domain-containing protein 1	EHD1	46	31	83.5	60.626	534	0.736313	0.00803739	1.09157	0.000464199	0.666435	0.00481006	0.721759	0.00010396	0.929882	0.00439631	0.472781	0.00195523	0.915824	0.00970961	1.0602	0.00653842	0.984882	0.00778876	0.790832	0.0964578	0.791834	0.012297	1.55298	0.00173888	0.716687	0.00194968	0.27204	2.36783e-05	0.727689	0.00633941	0.871171	0.000270869	0.905098	0.0162011	1.78998	0.0140471
4637	P78371	T-complex protein 1 subunit beta	CCT2	46	46	82.6	57.488	535	0.791201	0.0041763	0.527843	0.000199953	0.697244	0.00964677	1.38356	0.000507304	1.02459	0.00278747	0.272057	0.00629874	1.02793	0.00172948	0.168249	0.00190576	1.00326	0.00151831	0.151337	0.0824293	0.772211	0.00492902	0.638299	0.000234013	0.680509	0.00851547	1.25134	0.000355053	0.678299	0.00836984	1.23395	0.000338326	0.881247	0.0166507	1.88944	0.00959799
2548	P68104	Elongation factor 1-alpha 1	EEF1A1	46	1	81.8	50.14	462	0.517773	0.00399013	0.770634	3.42335e-05	0.458444	0.00717009	1.56401	8.76595e-05	0.905355	0.00479729	0.52988	0.00128034	0.905707	0.00812075	0.89662	0.00367341	1.00039	0.00880826	0.880483	0.481253	0.5719	0.00640323	1.11964	0.000111861	0.50637	0.00524607	1.03601	5.6475e-05	0.506173	0.00773149	1.52744	0.000122573	0.885416	0.0178372	2.01455	0.0117651
2129	P20700	Lamin-B1	LMNB1	46	44	64.8	66.408	586	0.951883	0.00397812	0.417921	0.00338538	0.814564	0.00767529	0.942257	0.00085506	1.07067	0.00124677	0.116449	0.000155565	1.10916	0.0108791	0.98084	0.00488404	1.03595	0.0108947	1.05166	0.040194	0.889058	0.00297996	0.335182	0.000360419	0.760802	0.0062932	0.827179	0.000345888	0.734398	0.0122897	1.67343	0.00106871	0.855739	0.00613803	0.717279	0.000903277
6131	Q14974	Importin subunit beta-1	KPNB1	46	46	63.7	97.169	876	0.89707	0.00239281	0.266736	0.000270027	0.866644	0.00371718	0.428917	0.000388124	1.00889	0.00263122	0.260803	0.038697	1.02557	0.00540833	0.527348	0.0209251	1.01653	0.00723022	0.711264	0.0744043	0.889163	0.00470039	0.528631	0.000897204	0.859005	0.00390031	0.454049	0.00038227	0.845035	0.00795257	0.941093	0.00131288	0.966083	0.00521006	0.539297	0.0114145
1218	Q99460	26S proteasome non-ATPase regulatory subunit 1	PSMD1	46	2	61.7	105.84	953	0.795428	0.0419495	5.27383	0.0201873	0.728785	0.0132548	1.81875	0.00119209	0.92771	0.0128692	1.38721	0.0152026	0.987513	0.0226341	2.29203	0.324826	1.06446	0.0179625	1.68747	0.0345252	0.85741	0.0433741	5.05873	0.0418341	0.785574	0.0178878	2.27704	0.00345685	0.738	0.0276919	3.75229	0.00553795	0.916218	0.0312654	3.41244	0.0590665
1164	Q8TCS8	Polyribonucleotide nucleotidyltransferase 1, mitochondrial	PNPT1	46	46	58.1	85.95	783	0.826088	0.015252	1.84629	0.00381415	0.760168	0.00493541	0.649252	0.000211661	1.07134	0.00987865	0.922082	0.00929647	1.04604	0.0129693	1.23985	0.0352824	0.976382	0.0191502	1.96134	0.174404	0.771078	0.0210653	2.73193	0.00420193	0.709547	0.00291864	0.411339	5.04837e-05	0.726711	0.013497	1.85727	0.00121731	0.920202	0.0233346	2.53581	0.0384476
5719	Q6P2E9	Enhancer of mRNA-decapping protein 4	EDC4	46	46	55.7	151.66	1401	1.11144	0.0148487	1.33599	0.00861822	1.13511	0.0181519	1.59913	0.00875096	1.11081	0.0100709	0.906629	0.00407298	1.11831	0.0145351	1.29974	0.00735703	1.00675	0.0137189	1.36268	0.331631	1.00056	0.0176107	1.76007	0.482476	1.02188	0.0214299	2.09711	0.203488	1.01502	0.0295612	2.91237	0.32248	1.0213	0.0286309	2.80338	0.260393
5085	O75717	WD repeat and HMG-box DNA-binding protein 1	WDHD1	46	46	55.3	125.97	1129	1.54723	0.0123971	0.801242	0.000256314	1.37457	0.0354208	2.57686	0.00439052	1.55498	0.0222432	1.43045	0.000800323	1.47751	0.0280762	1.90024	0.0017159	0.950176	0.0116658	1.22775	0.0254814	0.995018	0.0182008	1.8292	0.411047	0.88398	0.012414	1.40433	0.00564463	0.930332	0.0230665	2.47939	0.0478498	0.888406	0.0277606	3.12477	0.0287525
975	P52789	Hexokinase-2	HK2	46	41	52.8	102.38	917	4.54229	0.0640019	1.40902	0.000163062	6.33387	0.135219	2.13486	0.000320684	0.885263	0.00991743	1.12028	0.0037013	0.868464	0.0146261	1.68413	0.00609244	0.981024	0.017412	1.77488	0.197928	5.13101	0.0615241	1.19906	0.000110828	7.15478	0.0743717	1.03947	7.29719e-05	7.29318	0.185486	2.54328	0.000433138	1.39442	0.0211426	1.51623	0.00142824
1596	Q7L2E3	Putative ATP-dependent RNA helicase DHX30	DHX30	46	46	51.1	133.94	1194	1.07754	0.0224598	2.08436	0.0369231	1.05073	0.0121065	1.1522	0.0261233	1.59519	0.0285406	1.78916	0.00114379	1.5819	0.0378606	2.39335	0.00209685	0.991669	0.0311858	3.14478	0.41769	0.67549	0.022802	3.37562	0.00246193	0.658683	0.0174314	2.6464	0.0013026	0.664217	0.0104745	1.57697	0.000486307	0.975119	0.025947	2.6609	0.22478
3118	Q9UDT6	CAP-Gly domain-containing linker protein 2	CLIP2	46	40	51	115.84	1046	0.715434	0.0273082	3.81701	0.00457408	0.627405	0.0356699	5.6853	0.0045675	0.838258	0.00354539	0.422948	0.000240117	0.842571	0.0260625	3.09321	0.0132978	1.00515	0.0341226	3.39479	0.435016	0.853476	0.0315456	3.69614	0.021999	0.748463	0.0405895	5.42305	0.0127383	0.744632	0.0674508	9.05827	0.03294	0.876958	0.0738819	8.42479	0.127087
2241	Q7L014	Probable ATP-dependent RNA helicase DDX46	DDX46	46	1	46.6	117.36	1031													1.2185
2404	A0A0C4DG89	Probable ATP-dependent RNA helicase DDX46	DDX46	46	1	46.6	117.46	1032	1.13075	0.00946314	0.836888	0.00259545	1.10707	0.00811384	0.732909	0.00284352	1.09945	0.00445733	0.405415	0.00100106	1.14309	0.00926235	0.810289	0.00207976	1.0397	0.0126859	1.22015	0.0440748	1.02847	0.00752774	0.731933	0.0315518	1.00694	0.00848931	0.843084	0.247954	0.968491	0.0107262	1.10752	0.0498063	0.979058	0.0148076	1.51244	0.148358
525	Q8WYP5	Protein ELYS	AHCTF1	46	46	32.3	252.5	2266	2.40385	0.0398028	1.6558	0.00040108	2.15334	0.0689916	3.20393	0.00177269	3.09711	0.0517945	1.67235	0.00030447	3.22773	0.186759	5.78606	0.0034454	1.04218	0.0746958	7.16729	0.295435	0.776159	0.0237264	3.0569	0.00555989	0.695275	0.0333612	4.79827	0.00595036	0.667138	0.0274853	4.11988	0.00339759	0.89579	0.0233721	2.60911	0.023657
6731	M0R0P8	Unconventional myosin-IXb	MYO9B	46	46	30	243.4	2157	1.20371	0.0414382	3.44255	0.0192278	1.16936	0.0302397	2.586	0.0150848	1.30846	0.0398969	3.04914	0.00809685	1.20828	0.0386221	3.19646	0.0161732	0.923431	0.0588187	6.36958	0.170385	0.919939	0.0552548	6.00635	0.149752	0.893689	0.0244249	2.73304	0.0247638	0.967792	0.0454524	4.6965	0.288472	0.971466	0.0366735	3.77507	0.268237
4631	P68363	Tubulin alpha-1B chain	TUBA1B	45	0	98.4	50.151	451	0.907791	0.00332725	0.366521	0.000649924	0.812916	0.0023714	0.291715	8.03223e-05	1.03048	0.00771715	0.748893	0.0291727	1.03659	0.00362537	0.349741	0.0048348	1.00593	0.00468208	0.465447	0.165713	0.880944	0.00467889	0.531122	0.000770779	0.788875	0.00711551	0.901982	0.00056732	0.784224	0.00468652	0.5976	0.00023576	0.895488	0.00346503	0.386943	0.000548846
4817	Q9BQE3	Tubulin alpha-1C chain	TUBA1C	45	4	98.4	49.895	449	0.865543	0.0103664	1.19767	0.00295119	0.734263	0.00701423	0.955275	0.00034817	1.01117	0.00504017	0.498447	0.0781796	1.00151	0.0101277	1.01124	0.443919	0.990446	0.0142873	1.44251	0.29008	0.855977	0.0142382	1.66339	0.00483193	0.726148	0.00836236	1.1516	0.0004659	0.733153	0.0120824	1.648	0.00102346	0.848327	0.00909357	1.07194	0.00178995
1223	Q99832	T-complex protein 1 subunit eta	CCT7	45	38	80.5	59.366	543	0.867104	0.00580541	0.669516	0.000951978	0.78532	0.00626529	0.797801	0.000425517	1.01446	0.00900183	0.887352	0.123814	1.01391	0.00759064	0.74865	0.103567	0.999458	0.00910664	0.911158	0.48219	0.854745	0.00493448	0.577304	0.000576245	0.774126	0.00103143	0.133238	1.04258e-05	0.774546	0.00605988	0.782378	0.000360989	0.905681	0.00403871	0.44593	0.000914595
5375	P30101	Protein disulfide-isomerase A3	PDIA3	45	36	78.4	56.782	505	1.08846	0.00348632	0.3203	0.000774704	1.27966	0.0116905	0.913563	0.00087078	0.974389	0.0032402	0.332537	0.00782254	0.9892	0.00315445	0.318889	0.0379346	1.0152	0.00419734	0.413449	0.0341845	1.11706	0.00681706	0.610266	0.0016858	1.31329	0.0156462	1.19137	0.00124093	1.29363	0.0106096	0.820143	0.00065112	1.17567	0.00700561	0.595885	0.000792956
4594	P42166	Lamina-associated polypeptide 2, isoform alpha	TMPO	45	31	78.2	75.491	694	1.24375	0.0123378	0.991987	0.0012749	1.21636	0.021319	1.75269	0.00476876	1.33139	0.0320125	2.40444	0.00458034	1.39313	0.0122121	0.876594	0.000481526	1.04637	0.0344689	3.29414	0.15111	0.934171	0.0176642	1.8909	0.0328244	0.913604	0.0385783	4.22265	0.0795108	0.873117	0.00832169	0.953101	0.00213961	0.977984	0.0244523	2.50027	0.236851
1472	P35606	Coatomer subunit beta	COPB2	45	45	66.2	102.49	906	0.931722	0.0117454	1.26062	0.0142291	0.977372	0.0174156	1.78188	0.16427	0.942949	0.0027206	0.28852	0.00113347	0.958923	0.00567784	0.592106	0.00930246	1.01694	0.00327487	0.322032	0.0176781	0.988093	0.0112187	1.13539	0.20196	1.03651	0.0155801	1.50314	0.0711968	1.01924	0.0121496	1.19202	0.125831	1.049	0.0193165	1.84143	0.0625408
958	P42224	Signal transducer and activator of transcription 1-alpha/beta	STAT1	45	45	65.7	87.334	750	1.06078	0.0093328	0.879802	0.0113564	1.04126	0.0103109	0.990228	0.0284398	1.18347	0.00856686	0.723876	0.00108584	1.27159	0.0118038	0.928271	0.00094104	1.07446	0.00967708	0.900647	0.00821848	0.896333	0.0136313	1.52079	0.00845989	0.879839	0.0123635	1.4052	0.00522562	0.818867	0.00592301	0.723318	0.000534034	0.981598	0.0151802	1.54648	0.176995
2927	P55884	Eukaryotic translation initiation factor 3 subunit B	EIF3B	45	45	62.8	92.48	814	0.86747	0.00853411	0.983793	0.00206305	0.862813	0.0105989	1.22841	0.00296358	1.03902	0.00892263	0.858752	0.0241656	1.03202	0.00910165	0.881926	0.0359197	0.993259	0.0167107	1.68241	0.368177	0.83489	0.0151668	1.81662	0.00417996	0.830408	0.00712276	0.857743	0.000880276	0.836043	0.0140594	1.68166	0.00364706	0.994632	0.0214991	2.16152	0.420449
7179	Q9H0D6	5-3 exoribonuclease 2	XRN2	45	45	60.5	108.58	950	1.28231	0.00863333	0.673265	0.000466758	1.23844	0.00525558	0.424369	0.000242683	1.41244	0.0214097	1.51579	0.00133978	1.4151	0.0381279	2.69435	0.00414537	1.00189	0.0400461	3.99707	0.469505	0.907868	0.0120487	1.32714	0.00836613	0.876812	0.0100683	1.14828	0.00331303	0.875162	0.0253593	2.89767	0.0196554	0.965793	0.00413753	0.428407	0.00716551
2169	P54136	Arginine--tRNA ligase, cytoplasmic	RARS	45	45	60.2	75.378	660	0.75649	0.00417582	0.551999	0.000146998	0.711569	0.00469901	0.660373	0.000132684	0.887517	0.00484044	0.545391	0.000923769	0.905464	0.00515094	0.568873	0.00147873	1.02022	0.00744099	0.72935	0.0562114	0.852367	0.00931814	1.09321	0.00198278	0.801752	0.00555337	0.692654	0.000392035	0.785861	0.00938936	1.19479	0.000959517	0.940619	0.00963319	1.02413	0.0127019
4152	P53618	Coatomer subunit beta	COPB1	45	45	56.2	107.14	953	1.02873	0.00615801	0.598603	0.0214489	1.03083	0.0025208	0.244542	0.00330886	0.984455	0.00686071	0.696904	0.0762111	1.02169	0.0197769	1.9357	0.190298	1.03782	0.0272415	2.62488	0.14645	1.04497	0.0132725	1.27013	0.0383199	1.0471	0.00835201	0.79763	0.0149747	1.00894	0.0180342	1.78743	0.329194	1.00204	0.0068857	0.687169	0.395269
3813	P19367	Hexokinase-1	HK1	45	41	52.8	102.48	917	1.34368	0.00833513	0.62032	0.000293744	1.49413	0.0101946	0.68231	0.000212632	0.741622	0.0109115	1.4713	0.000890448	0.744303	0.000639852	0.0859667	3.13094e-06	1.00361	0.0149694	1.49155	0.410824	1.81181	0.030496	1.68318	0.000703191	2.01468	0.0361707	1.79536	0.000633363	2.00742	0.0152902	0.761684	0.000115113	1.11197	0.0140765	1.26591	0.00769601
2538	P49790	Nuclear pore complex protein Nup153	NUP153	45	45	45.6	153.94	1475	1.95349	0.0232191	1.18859	0.000296066	1.60292	0.0455066	2.83898	0.00281211	2.29799	0.0236238	1.02802	0.000165481	2.38267	0.0589405	2.47372	0.000904195	1.03685	0.0157914	1.52302	0.0716545	0.850086	0.00249211	0.29316	0.000138129	0.697531	0.0160094	2.29515	0.00139826	0.672742	0.00974604	1.4487	0.000443242	0.820542	0.0164387	2.0034	0.00415843
7613	P28370	Probable global transcription activator SNF2L1	SMARCA1	45	33	37.4	122.6	1054	2.38651	0.113052	4.73711	0.00326554	2.03998	0.188672	9.24871	0.0152196	2.1365	0.0187033	0.875418	0.000135321	2.19636	0.0213308	0.971186	0.000158819	1.02802	0.0182644	1.77667	0.130475	1.11702	0.0608136	5.44428	0.0931008	0.954823	0.0964464	10.101	0.372371	0.928801	0.0762592	8.2105	0.241277	0.854796	0.0710429	8.3111	0.0946905
1466	P29401	Transketolase	TKT	44	44	85.9	67.877	623	0.842229	0.00589523	0.699956	0.000697002	0.750628	0.00490792	0.653842	0.000193611	1.01713	0.00629082	0.618489	0.0560734	1.04014	0.00810021	0.778764	0.0191424	1.02262	0.0131582	1.28671	0.11269	0.828046	0.00243953	0.294613	0.000100615	0.737988	0.00933066	1.26434	0.00063346	0.721663	0.00324626	0.449831	6.80065e-05	0.89124	0.0118698	1.33183	0.00586801
2910	P40227	T-complex protein 1 subunit zeta	CCT6A	44	39	75.1	58.024	531	0.854152	0.00616437	0.721695	0.000891355	0.762034	0.00418812	0.549598	0.000154831	1.02446	0.00646452	0.631018	0.0315513	1.02551	0.00444872	0.433804	0.0145204	1.00103	0.00378808	0.378418	0.404344	0.833759	0.0102741	1.23226	0.00190176	0.74384	0.00416254	0.559601	0.000131999	0.743075	0.00153641	0.206763	1.78796e-05	0.892152	0.0069359	0.777435	0.00205733
2185	Q08J23	tRNA (cytosine(34)-C(5))-methyltransferase	NSUN2	44	44	71.7	86.47	767	0.936248	0.00515185	0.550265	0.00323643	0.931054	0.00287811	0.309124	0.000869265	1.10007	0.0104423	0.949239	0.00534692	1.09805	0.00458561	0.417615	0.00108968	0.998163	0.00987858	0.989676	0.438227	0.851082	0.0126964	1.4918	0.00360441	0.846361	0.00749045	0.885018	0.00118525	0.847918	0.0011885	0.140167	3.05341e-05	0.994452	0.0069601	0.699893	0.256139
2145	P38646	Stress-70 protein, mitochondrial	HSPA9	44	43	64.2	73.68	679	0.869829	0.00424618	0.488162	0.000531356	0.860938	0.0105717	1.22793	0.0028701	0.930028	0.00623618	0.670537	0.0039295	0.934196	0.00791593	0.847352	0.00709636	1.00448	0.00809559	0.805947	0.315449	0.935272	0.0043606	0.466238	0.00225529	0.925712	0.0127717	1.37966	0.0142183	0.921581	0.00542265	0.588407	0.00237577	0.989778	0.0092943	0.939028	0.19469
6726	Q12906	Interleukin enhancer-binding factor 3	ILF3	44	41	62.6	95.337	894	0.800758	0.0133635	1.66885	0.00223918	0.727984	0.00773084	1.06195	0.00040362	0.990759	0.00322776	0.325786	0.0518145	1.00778	0.00398497	0.395419	0.0947163	1.01718	0.00366595	0.360402	0.021282	0.808226	0.0161098	1.99323	0.00350301	0.734774	0.0065925	0.897215	0.000308766	0.722361	0.00909396	1.25892	0.000536012	0.909119	0.0228131	2.50936	0.02915
1828	A0AVT1	Ubiquitin-like modifier-activating enzyme 6	UBA6	44	44	62.3	117.97	1052	1.15901	0.0102788	0.886859	0.00207398	1.22879	0.0249741	2.0324	0.00582767	0.911161	0.00967864	1.06223	0.00584421	0.90105	0.0155719	1.7282	0.0120042	0.988903	0.00884601	0.894528	0.169547	1.27201	0.00411362	0.323394	0.0001143	1.3486	0.014366	1.06525	0.000846246	1.36374	0.0053452	0.391953	0.000107929	1.06021	0.0145915	1.37628	0.0268412
2508	P25205	DNA replication licensing factor MCM3	MCM3	44	44	60.3	90.98	808	1.28208	0.0211164	1.64704	0.00277175	1.11226	0.018675	1.67902	0.0132184	1.51759	0.00376431	0.248045	2.64434e-05	1.5192	0.0172512	1.13554	0.000550663	1.00106	0.00896749	0.895797	0.455118	0.844814	0.0151913	1.79818	0.00474017	0.732909	0.012243	1.67047	0.00104887	0.732131	0.0126195	1.72367	0.00110785	0.867539	0.00986862	1.13754	0.00275704
177	P29317	Ephrin type-A receptor 2	EPHA2	44	42	59.3	108.27	976	3.24968	0.00835125	0.256987	6.88993e-06	3.22413	0.115753	3.59023	0.00134385	3.52917	0.043485	1.23216	0.000147679	3.50876	0.0450372	1.28357	0.000160985	0.994216	0.00772314	0.776807	0.267905	0.920806	0.0114326	1.24159	0.0101409	0.913566	0.0340818	3.73064	0.0648217	0.91888	0.0408672	4.4475	0.0958491	0.992137	0.033056	3.3318	0.428392
3839	P52732	Kinesin-like protein KIF11	KIF11	44	44	57.4	119.16	1056	6.12832	0.267025	4.35723	0.0013441	4.5808	0.210927	4.60458	0.00171637	6.20235	0.53767	8.66881	0.00516134	6.02275	1.25006	20.7556	0.0909059	1.03155	0.115963	11.2417	0.409971	0.988064	0.098256	9.94429	0.492813	0.738559	0.0926251	12.5413	0.0571095	0.797128	0.161213	20.2243	0.265776	0.747481	0.0211852	2.83422	0.00349864
6653	P18858	DNA ligase 1	LIG1	44	44	55.1	101.73	919	2.2153	0.0020664	0.0932785	1.44554e-06	2.03952	0.0551687	2.70498	0.0013983	2.42355	0.0248605	1.02579	0.000152368	2.48755	0.0574292	2.30867	0.00074226	1.02641	0.0181995	1.77313	0.139797	0.914073	0.00854587	0.934922	0.00488244	0.841546	0.0190618	2.26509	0.00712014	0.819894	0.032368	3.94783	0.0156119	0.920655	0.0246515	2.67761	0.0428661
6842	Q92888	Rho guanine nucleotide exchange factor 1	ARHGEF1	44	44	53.3	102.43	912	1.13099	0.0111132	0.982608	0.00355462	1.15746	0.0236774	2.04564	0.0108728	1.05133	0.0195062	1.85538	0.0588684	1.06587	0.0273461	2.56562	0.0676664	1.01382	0.0433609	4.27697	0.376464	1.07577	0.022101	2.05444	0.0373821	1.10094	0.0436903	3.96845	0.07164	1.08593	0.0152336	1.40281	0.0149393	1.0234	0.0243677	2.38106	0.214453
1443	P02786	Transferrin receptor protein 1	TFRC	44	44	52.5	84.87	760	0.845585	0.0133784	1.58214	0.00372152	0.842352	0.0128799	1.52904	0.00331265	1.9539	0.0230018	1.17723	0.000290312	1.96359	0.0147929	0.753361	0.000117771	1.00496	0.00950752	0.94606	0.324173	0.432769	0.00659262	1.52336	6.75509e-05	0.431114	0.0106526	2.47096	0.000175394	0.428986	0.00679296	1.58349	7.0773e-05	0.996176	0.0177227	1.77908	0.43065
2952	P78347	General transcription factor II-I	GTF2I	44	41	48.5	112.42	998	1.95841	0.0132182	0.674944	9.50615e-05	1.75935	0.00922298	0.524226	7.37352e-05	1.924	0.0297102	1.54419	0.000515615	1.9376	0.0348663	1.79945	0.000689066	1.00707	0.0243604	2.41894	0.391432	1.01788	0.0222316	2.1841	0.247825	0.914422	0.0156273	1.70898	0.015977	0.908004	0.011668	1.28502	0.00787911	0.898357	0.00910547	1.01357	0.00397194
4963	P29144	Tripeptidyl-peptidase 2	TPP2	44	2	45.2	138.35	1249	0.787524	0.0209177	2.65614	0.00480165	0.768885	0.00542189	0.705163	0.000275044	0.919741	0.00519501	0.564834	0.00208328	0.918168	0.0150244	1.63634	0.0161408	0.998291	0.0108451	1.08637	0.448414	0.856246	0.0244009	2.84975	0.0139432	0.835981	0.00708302	0.847271	0.000930511	0.837412	0.0151568	1.80996	0.00430367	0.976332	0.0202159	2.07059	0.184496
2095	O75694	Nuclear pore complex protein Nup155	NUP155	44	44	43.5	155.2	1391	1.69006	0.0187967	1.11219	0.000370352	1.46275	0.0202933	1.38734	0.000957638	1.86189	0.0140564	0.754954	0.000132902	1.91755	0.0151251	0.788772	0.000135774	1.02989	0.0159254	1.54632	0.0994889	0.907709	0.0153046	1.68606	0.0132778	0.785625	0.00502128	0.639145	0.000274173	0.762824	0.0165365	2.1678	0.00242032	0.865503	0.0194761	2.25027	0.0102315
2804	A0A0A0MRM8	Unconventional myosin-VI	MYO6	44	44	42.9	145.01	1253	1.32159	0.0204588	1.54805	0.00200756	1.32616	0.0686647	5.17773	0.0203554	1.17491	0.0150281	1.27909	0.00364283	1.18621	0.0196762	1.65875	0.00547225	1.00962	0.0221045	2.18939	0.346136	1.12484	0.0316061	2.80982	0.0288914	1.12873	0.0687916	6.09459	0.0963513	1.11798	0.0451859	4.04175	0.0588016	1.00346	0.0490141	4.88452	0.457657
929	P19338	Nucleolin	NCL	44	44	39	76.613	710	0.877914	0.00656765	0.748097	0.00144187	0.852302	0.0121031	1.42005	0.00333169	1.07304	0.00499744	0.465726	0.0023227	1.06846	0.00629524	0.589186	0.00417016	0.995731	0.00843365	0.846981	0.334006	0.818153	0.00865166	1.05746	0.00112907	0.794285	0.0149162	1.87794	0.00261526	0.79769	0.00986743	1.237	0.00118665	0.970827	0.0103699	1.06816	0.0536146
1719	Q9H3S7	Tyrosine-protein phosphatase non-receptor type 23	PTPN23	44	44	38.8	178.97	1636	1.22338	0.0818766	6.69267	0.05385	1.3462	0.0375848	2.79191	0.00575597	1.57358	0.0636115	4.04247	0.00598605	1.44652	0.0655503	4.53159	0.01031	0.919254	0.0559879	6.09057	0.150782	0.777449	0.0739426	9.51094	0.0499944	0.855505	0.0359308	4.19995	0.0288511	0.930651	0.0648097	6.96392	0.21183	1.1004	0.05378	4.88732	0.0976366
4677	Q15075	Early endosome antigen 1	EEA1	44	44	38.8	162.46	1411	1.10543	0.0173644	1.57083	0.0129712	0.980718	0.0261918	2.67067	0.275882	1.11598	0.00778039	0.697181	0.00223301	1.1304	0.00851906	0.753631	0.0021183	1.01292	0.00784825	0.774811	0.119912	0.990546	0.015588	1.57368	0.307313	0.878797	0.017858	2.03209	0.0105748	0.867583	0.0193082	2.22552	0.0103695	0.887184	0.0292965	3.30219	0.0311268
4654	Q08378	Golgin subfamily A member 3	GOLGA3	44	44	37.4	167.35	1498	1.01813	0.0406861	3.99617	0.337355	0.926474	0.0229312	2.47511	0.0431116	0.993879	0.0046243	0.465278	0.158953	1.00141	0.0173583	1.73339	0.465255	1.00758	0.0216049	2.14424	0.372715	1.0244	0.0399638	3.9012	0.291119	0.93218	0.021157	2.26963	0.0430816	0.925171	0.0375805	4.062	0.0952387	0.909978	0.0160077	1.75913	0.0151881
2652	Q8N3C0	Activating signal cointegrator 1 complex subunit 3	ASCC3	44	44	30	251.46	2202	1.65919	0.0665845	4.01307	0.00498573	1.2615	0.0267174	2.11791	0.00511716	1.54057	0.0504074	3.272	0.0042658	1.6077	0.0253461	1.57654	0.000866386	1.04358	0.0276504	2.64958	0.125146	1.077	0.0207964	1.93096	0.0326018	0.818853	0.0179153	2.18785	0.00484084	0.784658	0.0214717	2.73644	0.00492407	0.76031	0.0288311	3.79202	0.00714522
3200	O95071	E3 ubiquitin-protein ligase UBR5	UBR5	44	44	22.9	309.35	2799	2.07767	0.0220636	1.06194	0.00020936	1.85374	0.0341822	1.84396	0.000798435	1.90775	0.040083	2.10106	0.000970238	2.02606	0.0483331	2.38557	0.00110334	1.06202	0.0251235	2.36563	0.065119	1.08907	0.0351738	3.22971	0.0621869	0.971692	0.0227336	2.33959	0.173155	0.914947	0.00556259	0.607969	0.00212675	0.892222	0.0213877	2.39712	0.0187639
5799	Q96Q15	Serine/threonine-protein kinase SMG1	SMG1	44	44	17.8	410.5	3661	1.61776	0.0340208	2.10296	0.00150613	1.64151	0.0159167	0.969635	0.000307366	1.4432	0.0913966	6.33291	0.0195073	1.44915	0.0337918	2.33184	0.00279667	1.00412	0.0528348	5.26179	0.453664	1.12095	0.0609349	5.43599	0.0892538	1.13741	0.0658306	5.78776	0.082642	1.13274	0.0284088	2.50796	0.0212209	1.01468	0.0117049	1.15355	0.166505
7580	P00558	Phosphoglycerate kinase 1	PGK1	43	36	86.8	44.614	417	1.76096	0.0084	0.477013	6.09088e-05	2.00483	0.0183154	0.913561	0.000165979	0.806798	0.0042539	0.527258	0.000242273	0.807387	0.00539353	0.668023	0.00039174	1.00073	0.00210689	0.210535	0.38017	2.18265	0.0216189	0.990489	0.000166935	2.48493	0.0336437	1.35391	0.000256311	2.48311	0.034528	1.39051	0.000270602	1.13849	0.0087458	0.768194	0.0019803
5748	Q8N1F7	Nuclear pore complex protein Nup93	NUP93	43	43	60.8	93.487	819	1.23929	0.00963766	0.777675	0.000808595	1.09321	0.0213749	1.95524	0.024182	1.34557	0.024918	1.85186	0.00257276	1.36542	0.0159004	1.16451	0.000943072	1.01475	0.0310075	3.05567	0.331646	0.921018	0.0216902	2.35502	0.0343113	0.812454	0.0283794	3.49304	0.0111833	0.800643	0.0101276	1.26493	0.00128706	0.882126	0.0107096	1.21407	0.00408595
5506	Q9H3U1	Protein unc-45 homolog A	UNC45A	43	43	56.4	103.08	944	1.38591	0.0131335	0.947643	0.000577731	1.28577	0.018264	1.42047	0.0020262	1.51675	0.0261263	1.72252	0.00127101	1.52932	0.0272015	1.77867	0.00131286	1.00829	0.00919442	0.911883	0.229299	0.913735	0.0186886	2.0453	0.0221149	0.847716	0.0158045	1.86437	0.00532007	0.840747	0.0098139	1.16728	0.00189073	0.927747	0.00610422	0.657961	0.00353492
4229	Q1KMD3	Heterogeneous nuclear ribonucleoprotein U-like protein 2	HNRNPUL2	43	43	55.3	85.104	747	1.3588	0.0262001	1.92818	0.00263763	1.42033	0.00165965	0.11685	7.79482e-06	1.02578	0.012458	1.21449	0.0864149	1.0648	0.00840522	0.789371	0.00818941	1.03804	0.0208334	2.00699	0.103105	1.32465	0.0313668	2.36793	0.00458218	1.38463	0.01836	1.32598	0.00113395	1.33389	0.00905411	0.678773	0.000367117	1.04529	0.0192355	1.84021	0.0705002
5175	Q27J81	Inverted formin-2	INF2	43	43	45.8	135.62	1249	0.992787	0.00476028	0.479487	0.135014	0.971197	0.00468001	0.481881	0.0127192	1.04258	0.0110177	1.05677	0.0302948	1.08244	0.0279064	2.5781	0.0482801	1.03823	0.0253355	2.44026	0.132408	0.952238	0.00632593	0.664323	0.00856142	0.93153	0.0137959	1.481	0.0192492	0.897228	0.02685	2.99256	0.0314324	0.978253	0.00814525	0.832632	0.0584613
3461	O95163	Elongator complex protein 1	IKBKAP	43	43	45.7	150.25	1332	1.00066	0.00671159	0.670717	0.463051	1.0009	0.00808215	0.807492	0.458152	1.09696	0.0345025	3.14528	0.0523802	1.08593	0.0331032	3.04838	0.0597744	0.989943	0.00406814	0.410947	0.066171	0.91221	0.0247247	2.71042	0.0359784	0.912426	0.0349982	3.83573	0.0663622	0.921696	0.0351699	3.81578	0.0800538	1.00024	0.0116694	1.16667	0.48869
107	P05023	Sodium/potassium-transporting ATPase subunit alpha-1	ATP1A1	43	27	45.2	112.89	1023	1.07841	0.00768252	0.712392	0.00472516	0.963287	0.00644741	0.669313	0.014775	1.12696	0.0032323	0.286817	0.000323737	1.13937	0.00107445	0.0943025	2.97157e-05	1.01101	0.00303786	0.300478	0.0341523	0.956924	0.00788145	0.823623	0.0159874	0.854768	0.00607546	0.710774	0.000873214	0.845459	0.00486531	0.575464	0.000495011	0.893245	0.0122478	1.37116	0.00647426
5068	Q5VZU9	Tripeptidyl-peptidase 2	TPP2	43	1	44.5	139.76	1262					1.1185
896	O95602	DNA-directed RNA polymerase I subunit RPA1	POLR1A	43	43	41.3	194.81	1720	2.50908	0.1554	6.19351	0.00515166	2.32689	0.0969884	4.16816	0.00263384	2.94201	0.0904263	3.07362	0.0010775	2.85326	0.181397	6.35754	0.00466275	0.969835	0.0690608	7.12089	0.374742	0.852845	0.0760552	8.91782	0.103494	0.790917	0.0178024	2.25086	0.00359946	0.815517	0.0767658	9.41314	0.0735505	0.927387	0.0910517	9.81809	0.27745
3492	P35658	Nuclear pore complex protein Nup214	NUP214	43	43	30.7	213.62	2090	0.948177	0.0172843	1.8229	0.0482814	0.865357	0.0148184	1.71241	0.00597075	1.13958	0.00812657	0.713122	0.00168503	1.15227	0.029858	2.59122	0.0180113	1.01114	0.018873	1.8665	0.302296	0.832044	0.0177919	2.13833	0.00554236	0.759368	0.0108697	1.43142	0.00101844	0.751	0.0151523	2.01762	0.00184577	0.912654	0.013795	1.51152	0.0120788
3045	Q92621	Nuclear pore complex protein Nup205	NUP205	43	43	30.1	227.92	2012	1.05436	0.0225573	2.13943	0.0678183	0.890311	0.0199092	2.2362	0.0158209	1.21183	0.000825295	0.068103	7.58909e-06	1.2549	0.0128615	1.0249	0.00126679	1.03554	0.00990638	0.956639	0.0346699	0.870052	0.01877	2.15734	0.0101768	0.734681	0.0164832	2.24358	0.00192397	0.709466	0.0185464	2.61414	0.00203179	0.844411	0.00320009	0.378973	0.000211411
7171	Q9BYK8	Helicase with zinc finger domain 2	HELZ2	43	43	25	294.65	2649	1.68067	0.0530589	3.15702	0.00299624	1.75732	0.0208867	1.18856	0.000379641	2.01692	0.0265321	1.31548	0.000339783	1.95555	0.0233667	1.19489	0.000298547	0.969574	0.00889714	0.917635	0.0381308	0.833284	0.0155082	1.86109	0.00428577	0.871287	0.0139758	1.60405	0.00581243	0.898629	0.018777	2.08951	0.0164408	1.04561	0.0351974	3.36621	0.157622
1418	O75165	DnaJ homolog subfamily C member 13	DNAJC13	43	43	24.9	254.41	2243	0.984848	0.0237221	2.40871	0.300593	0.852301	0.0369326	4.33328	0.0291676	0.944846	0.0451544	4.77902	0.180887	0.899266	0.0225352	2.50595	0.0235305	0.951759	0.0498154	5.23404	0.228317	1.04234	0.0494786	4.7469	0.230757	0.902053	0.0395971	4.38967	0.0679035	0.947775	0.0616926	6.5092	0.257867	0.865414	0.0532553	6.15373	0.066246
2799	A0A087WVQ9	Elongation factor 1-alpha 1	EEF1A1	43	1	81	47.883	441
4085	P07384	Calpain-1 catalytic subunit	CAPN1	42	42	70.9	81.889	714	0.939432	0.0186468	1.9849	0.042022	0.893807	0.0134288	1.50243	0.00783804	0.824899	0.00847257	1.0271	0.00116771	0.82009	0.0144492	1.7619	0.00320329	0.994169	0.0197261	1.98418	0.404362	1.13884	0.0115405	1.01335	0.00341319	1.08354	0.00517517	0.477619	0.00190693	1.08989	0.024326	2.23197	0.0326732	0.951434	0.0060595	0.636881	0.00761812
6004	J3KTA4	Probable ATP-dependent RNA helicase DDX5	DDX5	42	29	63.2	69.086	614	2.38932	0.0373176	1.56185	0.000360049	1.98758	0.0206749	1.0402	0.000218895	2.55369	0.0169471	0.663631	5.94692e-05	2.59827	0.0224834	0.865319	9.88908e-05	1.01746	0.00463705	0.455748	0.0318581	0.935633	0.018866	2.01638	0.0385165	0.778319	0.0109749	1.41008	0.00122271	0.764963	0.00918104	1.20019	0.000761892	0.831863	0.0191606	2.30334	0.00640277
302	Q13310	Polyadenylate-binding protein 4	PABPC4	42	26	60.2	70.782	644	0.83661	0.0124992	1.49403	0.0029072	0.695962	0.0193998	2.78748	0.00203038	1.13743	0.00214035	0.188175	0.000121227	1.14752	0.00929157	0.809706	0.00196972	1.00888	0.0100249	0.993669	0.232556	0.735527	0.0122763	1.66905	0.00107551	0.611873	0.0162701	2.65906	0.000878229	0.60649	0.0213441	3.51928	0.00147001	0.831884	0.0353156	4.24526	0.0210462
956	P40939	Trifunctional enzyme subunit alpha, mitochondrial	HADHA	42	42	59.4	82.999	763	0.944743	0.0124058	1.31314	0.0235738	0.855904	0.00807526	0.943478	0.00156457	0.984668	0.00856322	0.869655	0.108377	1.00546	0.00406598	0.40439	0.155162	1.02112	0.00823834	0.806798	0.0618987	0.959452	0.00432438	0.450713	0.00559713	0.869231	0.00675827	0.777501	0.00133121	0.851256	0.00479501	0.563287	0.000518983	0.905966	0.00884679	0.976504	0.00437561
269	Q00839	Heterogeneous nuclear ribonucleoprotein U	HNRNPU	42	42	54.9	90.583	825	0.920128	0.00770721	0.837624	0.00459899	0.919772	0.00565628	0.614966	0.00246905	1.00764	0.00487452	0.483758	0.128344	1.00973	0.00178543	0.176823	0.01602	1.00208	0.00453564	0.452623	0.34454	0.913155	0.00429617	0.470476	0.00121971	0.912801	0.00155216	0.170043	0.000158359	0.910909	0.00491817	0.539919	0.00151769	0.999613	0.00533649	0.533855	0.476252
4906	Q9Y4E8	Ubiquitin carboxyl-terminal hydrolase 15	USP15	42	41	52	112.42	981	1.08673	0.00901795	0.829827	0.00531108	1.031	0.00991363	0.961551	0.0441764	1.10805	0.00952441	0.859564	0.0038345	1.14834	0.0103859	0.904431	0.0024301	1.03636	0.0182095	1.75706	0.0907833	0.980753	0.0139607	1.42347	0.152857	0.930466	0.011472	1.23293	0.0131291	0.897822	0.0120366	1.34064	0.00681825	0.948725	0.016608	1.75056	0.0458773
4618	P56192	Methionine--tRNA ligase, cytoplasmic	MARS	42	42	51.9	101.11	900	1.6468	0.0277478	1.68496	0.000916359	1.47153	0.021081	1.43259	0.000995122	1.42031	0.0176424	1.24215	0.000877688	1.42997	0.0117305	0.820331	0.000371575	1.0068	0.00522327	0.518799	0.160639	1.15946	0.0245657	2.11871	0.0113871	1.03606	0.00269138	0.259771	0.0027612	1.02906	0.00790937	0.768599	0.033243	0.89357	0.0216236	2.41991	0.0196223
7085	P55060	Exportin-2	CSE1L	42	42	50.3	110.42	971	0.944757	0.0123703	1.30937	0.0234593	0.854735	0.00850569	0.995126	0.00170744	1.11197	0.00581406	0.522862	0.00134197	1.09996	0.00899376	0.817644	0.00399334	0.9892	0.0119133	1.20434	0.232711	0.849625	0.0108319	1.2749	0.00257899	0.768668	0.00481229	0.626056	0.000216288	0.77706	0.0103488	1.33179	0.00107524	0.904715	0.00770008	0.851106	0.00323799
167	P23458	Tyrosine-protein kinase JAK1	JAK1	42	41	50.1	133.28	1154	12.6351	0.798842	6.32239	0.00232101	15.8736	1.27863	8.05506	0.0036049	10.4217	1.22712	11.7747	0.00804528	12.7827	0.960034	7.51039	0.00324781	1.22655	0.150965	12.3081	0.122767	1.21239	0.0599373	4.94373	0.0347202	1.52313	0.179921	11.8125	0.0470537	1.2418	0.0157505	1.26836	0.00210465	1.25631	0.111482	8.87379	0.070011
5775	Q93009	Ubiquitin carboxyl-terminal hydrolase 7	USP7	42	41	48.2	128.3	1102	1.17313	0.0128971	1.09938	0.00274746	1.13419	0.00931116	0.820953	0.00238738	1.15327	0.0264072	2.28977	0.014107	1.16043	0.0207885	1.79145	0.00815301	1.00621	0.00894638	0.889119	0.277513	1.01722	0.0119989	1.17958	0.142429	0.983458	0.0192552	1.9579	0.24483	0.977392	0.0121608	1.24421	0.103039	0.966811	0.0087851	0.908668	0.0318726
2147	P42285	Superkiller viralicidic activity 2-like 2	SKIV2L2	42	42	46.8	117.8	1042	1.47603	0.0197536	1.33829	0.00085779	1.22682	0.0215964	1.76036	0.00445735	1.79678	0.0167097	0.929982	0.000219673	1.84605	0.052626	2.85074	0.0019167	1.02742	0.0220407	2.14524	0.166562	0.821489	0.00787253	0.958325	0.000970437	0.682786	0.0118313	1.7328	0.000695007	0.664563	0.0115501	1.738	0.000592474	0.831157	0.0221567	2.66577	0.00845192
3096	Q9NQW6	Actin-binding protein anillin	ANLN	42	42	46.4	124.2	1124	11.2052	0.480224	4.28572	0.00109911	8.33235	0.353542	4.243	0.00115363	11.6717	0.549169	4.70513	0.00131264	11.0258	0.364216	3.30331	0.000657001	0.94466	0.0634143	6.71293	0.253166	0.960031	0.0749758	7.80973	0.348	0.713893	0.0119806	1.67821	0.000875662	0.755714	0.0453527	6.00131	0.0167301	0.743615	0.0538461	7.24113	0.0212689
853	O14980	Exportin-1	XPO1	42	42	43.9	123.38	1071	1.05279	0.00310698	0.295119	0.00172239	0.953683	0.00719661	0.754613	0.0116769	1.06417	0.00563678	0.529688	0.00381045	1.07141	0.00471958	0.440501	0.00216842	1.00681	0.00980048	0.973423	0.277149	0.989307	0.00794808	0.803399	0.156458	0.896175	0.0111996	1.24972	0.00573345	0.890117	0.00365616	0.410751	0.000552788	0.905861	0.00584764	0.645534	0.00191972
191	P35573	Glycogen debranching enzyme	AGL	42	42	40.3	174.76	1532	0.87858	0.0125279	1.42593	0.00525441	0.79371	0.0101636	1.28052	0.00121081	0.881795	0.0247623	2.80817	0.0208297	0.93089	0.00766323	0.823215	0.00604746	1.05568	0.0357833	3.38962	0.126491	0.996353	0.0433292	4.34878	0.485183	0.900106	0.0285873	3.17599	0.037112	0.852635	0.00585099	0.686224	0.000786776	0.903401	0.016018	1.77307	0.01328
134	P11047	Laminin subunit gamma-1	LAMC1	42	42	37	177.6	1609	13.4606	0.389469	2.89341	0.012171					15.0984	0.494783	3.27705	0.000613308	9.8185	4.91055	50.0133	0.0689747	0.650299	0.325347	50.0304	0.339351	0.881411	0.0121621	1.37984	0.0398153
1524	Q02880	DNA topoisomerase 2-beta	TOP2B	42	3	29.5	183.26	1626	1.46564	0.00968211	0.660608	0.000215981	1.4765	0.0423989	2.87158	0.00389291	1.39936	0.0158439	1.13223	0.000784445	1.42476	0.010248	0.719278	0.00029069	1.01815	0.0185049	1.8175	0.211434	1.04737	0.00851163	0.812671	0.0153615	1.05513	0.0184865	1.75206	0.0477448	1.03632	0.0369513	3.56564	0.207951	1.00741	0.0237119	2.35375	0.384482
4150	P52948	Nuclear pore complex protein Nup98-Nup96	NUP98	42	41	29.2	197.58	1817	1.1095	0.0221402	1.99552	0.0191243	0.967442	0.0126517	1.30774	0.0623254	1.25252	0.0319059	2.54734	0.00774715	1.33594	0.0383796	2.87284	0.00636027	1.0666	0.0541719	5.07891	0.164678	0.885811	0.0401816	4.53613	0.053789	0.772396	0.00992348	1.28477	0.000948827	0.724164	0.0265517	3.66653	0.00460223	0.871965	0.0277984	3.18802	0.022314
4651	Q07864	DNA polymerase epsilon catalytic subunit A	POLE	42	42	26.8	261.51	2286	2.4328	0.330252	13.5749	0.0231507	2.19071	0.427154	19.4984	0.0477306	3.52063	0.203733	5.78683	0.00320615	3.42502	0.239438	6.99084	0.0381112	0.947175	0.133001	14.0419	0.425345	0.691014	0.0764705	11.0664	0.0296138	0.62225	0.122721	19.7221	0.0510785	0.557851	0.166779	29.8968	0.148397	0.900487	0.0826142	9.17438	0.19009
7036	O15230	Laminin subunit alpha-5	LAMA5	42	41	18.2	399.73	3695	11.1666	1.94351	17.4046	0.0163393	7.30988	5.9165	80.9384	0.21081					10.998																1.59474				0.762161	0.515837	67.6808	0.494942
222	P49368	T-complex protein 1 subunit gamma	CCT3	41	41	74.9	60.533	545	0.871103	0.00920103	1.05625	0.00253222	0.785077	0.00389496	0.496124	0.000164163	1.05638	0.00420278	0.397846	0.0027535	1.05769	0.00355012	0.335649	0.00188212	1.00124	0.0071249	0.711611	0.436697	0.824609	0.0111202	1.34854	0.00200127	0.743175	0.00484173	0.651493	0.000177652	0.742258	0.00327213	0.440835	8.05757e-05	0.901245	0.0130354	1.44637	0.00852217
943	P28331	NADH-ubiquinone oxidoreductase 75 kDa subunit, mitochondrial	NDUFS1	41	41	69.6	79.467	727	1.73189	0.0231509	1.33674	0.000499109	1.6995	0.0248551	1.46249	0.000629432	1.67699	0.0369519	2.20347	0.00147948	1.72421	0.0145882	0.846078	0.000202689	1.02816	0.0304496	2.96157	0.220342	1.03274	0.0353183	3.41987	0.219014	1.01343	0.032247	3.18198	0.349141	0.98567	0.00851291	0.863667	0.117997	0.981298	0.00737476	0.751532	0.0636203
2903	P33993	DNA replication licensing factor MCM7	MCM7	41	41	69.1	81.307	719	1.94031	0.0175902	0.906567	0.000174822	1.5914	0.0206385	1.29688	0.000607268	2.69906	0.0105368	0.390386	1.92274e-05	2.7556	0.0193736	0.703065	6.0869e-05	1.02095	0.0100814	0.987452	0.0860404	0.718883	0.00905776	1.25998	0.000518698	0.589612	0.00806347	1.36759	0.000193022	0.577514	0.004754	0.823184	6.33086e-05	0.820178	0.0155588	1.897	0.00371372
4496	O00429	Dynamin-1-like protein	DNM1L	41	5	67.7	81.876	736	1.1622	0.00877541	0.755068	0.00145595	1.0955	0.00567401	0.517937	0.00175449	1.15064	0.0160865	1.39805	0.00558952	1.18045	0.00767876	0.650494	0.000902445	1.02591	0.0100164	0.976346	0.0609148	1.01005	0.021814	2.1597	0.338728	0.952082	0.00850137	0.892923	0.0150775	0.928039	0.00350666	0.377857	0.00118353	0.942612	0.0118268	1.25468	0.0200697
6291	Q9BQ52	Zinc phosphodiesterase ELAC protein 2	ELAC2	41	41	67.6	92.218	826	1.39551	0.0190544	1.36541	0.00115499	1.25997	0.0289381	2.29672	0.00605214	1.80326	0.0250025	1.38652	0.00048331	1.81979	0.0177597	0.97592	0.000234393	1.00917	0.00995432	0.986387	0.225036	0.773882	0.00214995	0.277813	4.51979e-05	0.698721	0.0170376	2.4384	0.00159569	0.692372	0.0108171	1.56232	0.000617737	0.902879	0.0195262	2.16266	0.0192177
7547	A0A0D9SFB3	ATP-dependent RNA helicase DDX3X	DDX3X	41	38	65.8	70.839	640	1.53626	0.0162663	1.05882	0.000459108	1.15558	0.014765	1.27771	0.00443283	1.86319	0.00353601	0.189782	8.39e-06	1.91732	0.00993182	0.518007	5.85957e-05	1.02905	0.00363194	0.352941	0.00763129	0.824532	0.00757531	0.91874	0.000930044	0.620214	0.00697213	1.12415	0.000168493	0.602707	0.00464293	0.770347	6.82845e-05	0.752202	0.00180043	0.239354	2.6394e-05
7611	P26038	Moesin	MSN	41	31	65.5	67.819	577	1.11622	0.0113617	1.01787	0.00470204	1.12323	0.00608011	0.541304	0.00121205	0.96408	0.00504376	0.523168	0.00958991	0.958555	0.00577315	0.602276	0.00944373	0.994269	0.00672683	0.67656	0.243492	1.15781	0.0156203	1.34913	0.00481555	1.16508	0.00223595	0.191913	9.16946e-05	1.1718	0.00596185	0.508778	0.000600834	1.00629	0.0120589	1.19836	0.323572
6028	P40763	Signal transducer and activator of transcription 3	STAT3	41	41	65.1	88.067	770	1.82635	0.0163967	0.897786	0.000196672	1.70619	0.0263633	1.54516	0.000694571	1.78418	0.0196615	1.10199	0.000313847	1.76228	0.0166463	0.944588	0.000238171	0.987722	0.00951533	0.963361	0.164375	1.02364	0.00245911	0.240233	0.00532356	0.956286	0.00628859	0.657606	0.0100553	0.968173	0.0157003	1.62164	0.0910085	0.934205	0.00814482	0.871845	0.00750626
2481	P0DMV9	Heat shock 70 kDa protein 1B	HSPA1B	41	28	64.7	70.051	641	1.06243	0.0246408	2.3193	0.0624721	0.771178	0.0100289	1.30046	0.0009588	1.40513	0.00124141	0.0883486	4.69464e-06	1.37975	0.00796806	0.577499	0.000219927	0.981939	0.00613757	0.625046	0.0495206	0.756104	0.0168757	2.23193	0.00238407	0.54883	0.00674218	1.22846	0.000111662	0.558925	0.0101909	1.82331	0.000266927	0.725866	0.00925918	1.2756	0.000569931
4200	Q13435	Splicing factor 3B subunit 2	SF3B2	41	41	58	100.23	895	1.1646	0.0154111	1.3233	0.00431592	1.1001	0.0118942	1.08118	0.00689535	1.4333	0.0196078	1.36802	0.0010195	1.40025	0.012728	0.908977	0.000504562	0.976942	0.0216094	2.21195	0.202884	0.812529	0.00473832	0.583157	0.0003192	0.767533	0.00316479	0.412333	9.2654e-05	0.785648	0.015503	1.97328	0.00260251	0.944622	0.00794428	0.841	0.0100059
34	O43390	Heterogeneous nuclear ribonucleoprotein R	HNRNPR	41	34	57.3	70.942	633	1.05299	0.00641933	0.609626	0.00716857	1.00724	0.0114209	1.13388	0.292437	1.0468	0.0130365	1.24537	0.0345745	1.07711	0.004682	0.43468	0.00183213	1.02895	0.0130785	1.27104	0.0779367	1.00591	0.0186431	1.85334	0.384566	0.962206	0.0219556	2.2818	0.115731	0.935129	0.00940107	1.00532	0.01021	0.956549	0.00907479	0.948702	0.0205553
1055	B9A067	MICOS complex subunit MIC60	IMMT	41	41	56.8	78.973	711	0.874337	0.00483949	0.553504	0.000740238	0.826319	0.0109145	1.32086	0.0019662	0.805867	0.00817167	1.01402	0.000884322	0.825303	0.00500701	0.606688	0.000410366	1.02412	0.0161087	1.57293	0.13473	1.08496	0.00603508	0.556247	0.0025018	1.02538	0.0107095	1.04445	0.0701489	1.00123	0.0152825	1.52637	0.466139	0.945081	0.0122319	1.29427	0.023222
1032	Q14566	DNA replication licensing factor MCM6	MCM6	41	41	56.5	92.888	821	1.08038	0.0173748	1.60821	0.0216977	1.00068	0.019956	1.99425	0.481057	1.0744	0.0146429	1.36289	0.0182176	1.07109	0.00372424	0.347707	0.00136623	0.996918	0.0172281	1.72814	0.443164	1.00557	0.00250928	0.249537	0.0781463	0.931383	0.0176516	1.8952	0.0303995	0.934263	0.0197642	2.11549	0.0403132	0.926223	0.0181143	1.95571	0.0279119
1834	O43143	Pre-mRNA-splicing factor ATP-dependent RNA helicase DHX15	DHX15	41	40	54.8	90.932	795	1.03187	0.00998822	0.967972	0.0426602	0.895001	0.0074699	0.834624	0.00251454	1.08885	0.0139826	1.28416	0.011894	1.09363	0.0136031	1.24385	0.0101952	1.00439	0.0207187	2.06282	0.418874	0.947668	0.00711008	0.750271	0.00899946	0.821968	0.0176107	2.1425	0.00484169	0.818377	0.0108954	1.33134	0.00179255	0.867359	0.015207	1.75325	0.00647052
7047	O94906	Pre-mRNA-processing factor 6	PRPF6	41	41	50.5	106.92	941	2.13202	0.0575959	2.70148	0.00128575	2.01679	0.0120689	0.598419	7.0418e-05	2.35613	0.0385373	1.63562	0.000402899	2.42765	0.0376167	1.54951	0.000346483	1.03035	0.0257348	2.49767	0.175762	0.904881	0.00979822	1.08282	0.00523413	0.855978	0.0187212	2.18711	0.00828541	0.830761	0.0153941	1.85301	0.00409996	0.945956	0.0312241	3.3008	0.11575
7549	O14936	Peripheral plasma membrane protein CASK	CASK	41	16	50.5	105.12	926	1.1836	0.0111718	0.94389	0.00183908	1.14459	0.0094955	0.829599	0.00214029	1.02823	0.0144808	1.40833	0.0942801	1.02056	0.0181037	1.77391	0.183994	0.992537	0.0132277	1.33271	0.318482	1.1511	0.00951828	0.826886	0.00197032	1.11316	0.0197811	1.77701	0.0145238	1.12153	0.0169101	1.50777	0.00936954	0.967044	0.01595	1.64936	0.0884518
4370	Q9H0A0	RNA cytidine acetyltransferase	NAT10	41	8	49.5	115.73	1025	1.29166	0.0247572	1.91671	0.00355275	1.24384	0.0191034	1.53584	0.0030337	1.41437	0.0205868	1.45554	0.00122785	1.39787	0.00694766	0.497019	0.00015237	0.988332	0.0176884	1.78973	0.293376	0.913239	0.00678569	0.743036	0.0030342	0.879433	0.0221061	2.51367	0.0161492	0.889815	0.0162446	1.82561	0.0105803	0.962982	0.0247511	2.57026	0.139739
521	Q8WUM0	Nuclear pore complex protein Nup133	NUP133	41	41	47.1	128.98	1156	1.1897	0.00898171	0.754957	0.00111633	1.00128	0.0102213	1.02082	0.452255	1.49909	0.0039281	0.262033	3.09685e-05	1.52329	0.0149934	0.984279	0.000409743	1.01614	0.0078234	0.769914	0.0871027	0.793614	0.00610615	0.76941	0.000437294	0.667926	0.00803012	1.20225	0.000292294	0.657317	0.0101283	1.54086	0.000436602	0.841626	0.0143172	1.70113	0.00404915
4176	Q08945	FACT complex subunit SSRP1	SSRP1	41	41	47	81.074	709	1.11613	0.0122208	1.09492	0.00543417	1.06721	0.00979047	0.917389	0.010257	1.19938	0.00529371	0.441372	0.000352031	1.21249	0.00285832	0.235739	9.04391e-05	1.01094	0.0042706	0.42244	0.0621403	0.930595	0.00642732	0.690668	0.00423888	0.889804	0.0084832	0.953379	0.00294137	0.880179	0.00604124	0.686365	0.00126706	0.956167	0.0147506	1.54268	0.0489549
19	O14497	AT-rich interactive domain-containing protein 1A	ARID1A	41	39	30.5	242.04	2285	1.9019	0.0748159	3.93375	0.00338421	1.51005	0.0795535	5.26826	0.0115592	1.85753	0.0393477	2.11828	0.00104736	1.7256	0.0663989	3.84787	0.00410596	0.928974	0.0546814	5.88622	0.1705	1.02388	0.0224533	2.19296	0.195558	0.812934	0.0589752	7.25461	0.0450302	0.875089	0.0342355	3.91224	0.0344743	0.793971	0.0633739	7.98189	0.0432957
2252	Q8IWZ3	Ankyrin repeat and KH domain-containing protein 1	ANKHD1	41	26	26.4	269.45	2542	3.81486	0.194565	5.10019	0.00235586	3.78832	0.0771821	2.03737	0.000382233	3.48217	0.104005	2.9868	0.000873322	3.8574	0.0340726	0.883306	7.10649e-05	1.10776	0.0398977	3.60166	0.0558241	1.09554	0.0486342	4.43928	0.0910947	1.08792	0.053071	4.87821	0.115205	0.982091	0.0229731	2.3392	0.264327	0.993041	0.0662578	6.67221	0.487502
3221	P33991	DNA replication licensing factor MCM4	MCM4	40	39	67	96.557	863	1.12685	0.00951776	0.844632	0.00278769	1.04781	0.00767471	0.732452	0.0123783	1.16977	0.0124022	1.06022	0.00264316	1.19855	0.00439179	0.366425	0.000244411	1.0246	0.0106836	1.04271	0.073392	0.963313	0.00212976	0.221087	0.00167694	0.895741	0.00885225	0.98826	0.003572	0.874231	0.00339618	0.388477	0.00036427	0.929855	0.00746777	0.803111	0.00558195
1488	P49736	DNA replication licensing factor MCM2	MCM2	40	40	62.2	101.89	904	1.11484	0.00494009	0.443119	0.000922249	1.00054	0.0075831	0.757899	0.472069	1.12583	0.00916861	0.81439	0.00263079	1.13039	0.0275923	2.44096	0.0207875	1.00405	0.032474	3.23429	0.444675	0.990246	0.00975044	0.984648	0.213159	0.888719	0.00651544	0.733128	0.0017067	0.88513	0.0266797	3.01421	0.0252974	0.897472	0.0105151	1.17164	0.00518993
2622	Q6UB35	Monofunctional C1-tetrahydrofolate synthase, mitochondrial	MTHFD1L	40	38	57.7	105.79	978	1.38097	0.00913315	0.661356	0.000287019	1.28662	0.00783589	0.609029	0.000373169	1.16059	0.0111853	0.963754	0.00240485	1.18883	0.00691142	0.581365	0.000668226	1.02433	0.0145077	1.41631	0.116441	1.18989	0.0139688	1.17396	0.00267949	1.10859	0.0169168	1.52598	0.0116572	1.08226	0.00813801	0.751946	0.00481583	0.931676	0.00586131	0.629114	0.00364348
7684	Q4V328	GRIP1-associated protein 1	GRIPAP1	40	40	55.8	95.988	841	1.16445	0.0183443	1.57537	0.00608727	1.30435	0.0403537	3.09379	0.00849668	1.11324	0.0261744	2.35118	0.0244946	1.03125	0.0159895	1.55049	0.0938207	0.926349	0.0285695	3.0841	0.06285	1.046	0.0420209	4.01731	0.187255	1.17167	0.0443889	3.78853	0.0298667	1.26482	0.0204565	1.61734	0.00294979	1.12014	0.0390445	3.48567	0.0448193
3482	P21399	Cytoplasmic aconitate hydratase	ACO1	40	40	54.7	98.398	889	1.24009	0.00342685	0.276339	0.000101823	1.22306	0.00708684	0.579436	0.000503755	1.40574	0.0147846	1.05173	0.000662042	1.41335	0.0129438	0.915823	0.000489297	1.00541	0.00392684	0.390571	0.150606	0.88216	0.0117272	1.32937	0.00489213	0.870044	0.00461046	0.529911	0.000628362	0.865363	0.00504891	0.583444	0.000701957	0.986266	0.00842185	0.853913	0.123111
6613	O95782	AP-2 complex subunit alpha-1	AP2A1	40	32	53.7	107.54	977	1.10067	0.0104646	0.950751	0.00530669	0.999625	0.00228675	0.228761	0.443165	1.16114	0.0137449	1.18375	0.0035916	1.16408	0.0134018	1.15128	0.00329656	1.00253	0.00264254	0.263586	0.218853	0.947922	0.0160302	1.69109	0.0419341	0.860902	0.00829963	0.964062	0.00177268	0.858726	0.00798676	0.930071	0.00159208	0.908199	0.00936868	1.03157	0.0051382
7235	Q9ULW0	Targeting protein for Xklp2	TPX2	40	40	53.5	85.652	747	9.86262	5.53674	56.1387	0.176249	17.5435	0.99606	5.67767	0.00179084	13.6387	1.58101	11.592	0.0074227	18.0966	1.31268	7.25371	0.00289128	1.32686	0.149667	11.2798	0.073922	0.643522	0.329159	51.1496	0.328705	1.2863	0.10067	7.82635	0.0500507	0.969431	0.0935845	9.65355	0.419198	1.85451	0.925193	49.8889	0.244458
5896	Q9Y613	FH1/FH2 domain-containing protein 1	FHOD1	40	40	52.1	126.55	1164	0.983604	0.0138321	1.40627	0.181086	0.959106	0.0164716	1.71739	0.0662782	1.08098	0.0291783	2.69926	0.0536216	1.10677	0.0120022	1.08444	0.00618614	1.02386	0.0311864	3.04596	0.254993	0.909922	0.0129458	1.42273	0.0100582	0.88726	0.0184448	2.07885	0.0129525	0.866582	0.0105225	1.21425	0.00308725	0.975094	0.0169115	1.73434	0.141435
341	Q16513	Serine/threonine-protein kinase N2	PKN2	40	27	49.1	112.03	984	1.56902	0.031723	2.02184	0.00154334	1.40861	0.0130825	0.92875	0.00051145	1.62584	0.0124783	0.7675	0.000198594	1.65911	0.00669735	0.403672	5.16133e-05	1.02046	0.00377475	0.369906	0.0161715	0.965052	0.0234617	2.43113	0.140251	0.866391	0.0125021	1.443	0.00433285	0.849018	0.0100955	1.18908	0.00222416	0.897767	0.0249193	2.77569	0.027634
1812	E5KLJ5	Dynamin-like 120 kDa protein, mitochondrial	OPA1	40	2	47.3	117.74	1015	0.98835	0.00924976	0.935879	0.168849	0.858174	0.0344115	4.00985	0.0275712	1.0155	0.0173175	1.70532	0.228982	1.06375	0.0386469	3.63309	0.116901	1.04751	0.0498884	4.76257	0.211471	0.973264	0.025403	2.61008	0.20631	0.845075	0.0384346	4.54807	0.0287963	0.806747	0.0122602	1.51971	0.00200411	0.868289	0.0378897	4.36372	0.0377176
2735	Q9HAV4	Exportin-5	XPO5	40	40	44.9	136.31	1204	1.15199	0.0199505	1.73183	0.00836151	1.1465	0.0186886	1.63006	0.00791164	1.12733	0.0164674	1.46074	0.00812926	1.15054	0.0135974	1.18183	0.00402154	1.02059	0.0262231	2.56941	0.251239	1.02188	0.0237249	2.3217	0.222183	1.017	0.00993238	0.976632	0.113642	0.996486	0.024953	2.5041	0.459052	0.995231	0.0297203	2.98627	0.454215
7552	O15294	UDP-N-acetylglucosamine--peptide N-acetylglucosaminyltransferase 110 kDa subunit	OGT	40	40	44.7	116.92	1046	1.80177	0.0378307	2.09964	0.00110727	1.59764	0.0203107	1.27129	0.000575984	2.1372	0.0489772	2.29165	0.000923029	2.09642	0.0562652	2.68386	0.00130795	0.98092	0.0288714	2.94329	0.296241	0.843053	0.0211246	2.50573	0.00887766	0.747538	0.0199799	2.67276	0.00311533	0.762079	0.0115014	1.50922	0.00116607	0.886704	0.00892135	1.00612	0.00307659
872	A0A087WUT6	Eukaryotic translation initiation factor 5B	EIF5B	40	40	38.4	138.68	1220	1.03204	0.0183888	1.78179	0.110226	1.00695	0.0191478	1.90157	0.369579	1.08791	0.0178981	1.64519	0.0193993	1.09123	0.00888951	0.814633	0.0046737	1.00305	0.0232423	2.31716	0.445664	0.948645	0.0301952	3.18298	0.118589	0.925582	0.0123386	1.33306	0.0132588	0.922766	0.0248815	2.6964	0.0456954	0.975688	0.0276925	2.83825	0.242432
2882	P07942	Laminin subunit beta-1	LAMB1	40	40	37.8	198.04	1786	6.86657	0.481983	7.01927	0.00330258	5.55591	1.51119	27.1996	0.0406595	7.77969	0.659598	8.47846	0.00459532	6.5064	1.00956	15.5164	0.0151342	0.836331	0.0827389	9.89308	0.100922	0.882627	0.0803222	9.10035	0.151643	0.714156	0.233551	32.7031	0.237411	0.853915	0.28	32.7902	0.453348	0.809126	0.199085	24.605	0.283368
3246	Q10570	Cleavage and polyadenylation specificity factor subunit 1	CPSF1	40	40	34.5	160.88	1443	0.894789	0.0208358	2.32857	0.0186877	0.795226	0.0217494	2.735	0.00557821	1.18037	0.0107179	0.908017	0.00175432	1.19826	0.00670398	0.559475	0.000570487	1.01516	0.0103864	1.02313	0.139697	0.758058	0.0163779	2.16051	0.00228212	0.673709	0.0245478	3.64368	0.0028213	0.663649	0.0195733	2.94935	0.00169033	0.88873	0.0401694	4.51987	0.0561701
2541	P55196	Afadin	MLLT4	40	37	29.9	206.8	1824	1.39952	0.0419796	2.99956	0.00539743	1.33051	0.0563533	4.23546	0.0137347	1.12225	0.0752457	6.70488	0.116412	1.13191	0.0521619	4.60829	0.0617081	1.00861	0.11255	11.1589	0.433633	1.24707	0.0658429	5.27982	0.0313492	1.18557	0.122692	10.3487	0.123384	1.17545	0.0158559	1.34892	0.00402438	0.95069	0.0666233	7.00789	0.286677
4908	C9JE98	Nuclear receptor corepressor 2	NCOR2	40	40	26.2	268.04	2458	6.13128	0.125182	2.04169	0.000297014	5.26479	0.52532	9.97799	0.00724779	5.17444	0.18263	3.52946	0.000951351	6.50618	0.617059	9.4842	0.00603604	1.25737	0.163718	13.0207	0.115391	1.18492	0.0645543	5.44801	0.0500073	1.01746	0.0647549	6.36437	0.385772	0.809199	0.164314	20.3058	0.216714	0.858677	0.104589	12.1802	0.171096
1817	E9PCY5	DNA topoisomerase 2 (Fragment)	TOP2B	40	1	38.8	130.48	1150
4940	H7BYJ3	Citron Rho-interacting kinase (Fragment)	CIT	40	1	31.5	187.3	1640
970	P50991	T-complex protein 1 subunit delta	CCT4	39	39	79.4	57.924	539	0.824466	0.0057867	0.701872	0.000542754	0.70768	0.00219482	0.310143	2.81861e-05	1.05766	0.00275096	0.260099	0.00113399	1.04531	0.0127821	1.2228	0.0353747	0.988325	0.00986051	0.9977	0.18062	0.77952	0.00638088	0.818565	0.000418456	0.6691	0.002855	0.426693	3.72196e-05	0.677004	0.00959293	1.41697	0.000440828	0.858349	0.00342408	0.398915	0.000291959
195	P36871	Phosphoglucomutase-1	PGM1	39	39	75.4	61.448	562	1.19192	0.00747314	0.626983	0.000756029	1.0753	0.0121383	1.12883	0.0124646	0.74115	0.00270041	0.364354	5.44123e-05	0.747688	0.00729246	0.975333	0.000417393	1.00882	0.0122487	1.21416	0.270051	1.6082	0.015942	0.991292	0.000342994	1.45085	0.0138082	0.951731	0.000468077	1.43816	0.0305441	2.12383	0.00240516	0.902156	0.0148244	1.64322	0.0111501
2120	P12081	Histidine--tRNA ligase, cytoplasmic	HARS	39	33	74.3	57.41	509	0.903692	0.00873331	0.966403	0.00406856	0.814469	0.00939986	1.15411	0.00128001	1.00169	0.0107464	1.07283	0.440977	1.0109	0.0103876	1.02756	0.200192	1.00919	0.00689123	0.682846	0.155977	0.902167	0.0168792	1.87097	0.0143377	0.813094	0.010021	1.23245	0.00143303	0.805687	0.00458219	0.56873	0.000277887	0.901268	0.0189742	2.10528	0.0176362
921	P14868	Aspartate--tRNA ligase, cytoplasmic	DARS	39	39	72.7	57.136	501	0.952757	0.0120948	1.26945	0.0300423	0.979018	0.0116576	1.19075	0.107844	0.782349	0.00292791	0.374245	9.04667e-05	0.793231	0.00213614	0.269296	5.33594e-05	1.01391	0.00117087	0.115481	0.00350517	1.21782	0.0129921	1.06684	0.00176724	1.25138	0.0195683	1.56373	0.00299525	1.23422	0.0179169	1.45168	0.00289412	1.02756	0.0222625	2.16653	0.167464
271	Q01518	Adenylyl cyclase-associated protein 1	CAP1	39	19	67.2	51.901	475	0.943335	0.001156	0.122544	0.000207976	0.921897	0.00987523	1.07119	0.00782744	0.914701	0.00330074	0.360854	0.000747232	0.921741	0.00776639	0.842579	0.00486072	1.0077	0.0120472	1.19552	0.290983	1.0313	0.00247062	0.239563	0.00308449	1.00787	0.0138132	1.37054	0.309359	1.00017	0.00442219	0.442144	0.484948	0.977274	0.0114732	1.174	0.0938954
7596	P13797	Plastin-3	PLS3	39	4	65.4	70.81	630	1.49789	0.0202192	1.34984	0.000821628	1.55996	0.00411353	0.263695	2.69798e-05	1.1724	0.00175024	0.149287	5.15255e-05	1.19372	0.013252	1.11014	0.00232003	1.01819	0.00981469	0.963939	0.101776	1.27763	0.0190055	1.48755	0.00232204	1.33057	0.00436619	0.328144	8.71964e-05	1.3068	0.0161262	1.23402	0.00137392	1.04143	0.0125084	1.20108	0.0399006
6698	P52272	Heterogeneous nuclear ribonucleoprotein M	HNRNPM	39	25	62.6	77.515	730	1.11516	0.00274793	0.246416	0.000284418	1.08793	0.00217281	0.19972	0.000305007	1.09794	0.00835304	0.760795	0.0035934	1.0987	0.000916515	0.0834182	4.31081e-05	1.00069	0.00813	0.812436	0.466989	1.01569	0.00520416	0.512378	0.0472042	0.990885	0.00656301	0.662338	0.150515	0.990197	0.00192649	0.194556	0.0182731	0.975581	0.0020799	0.213196	0.00358977
6670	P30153	Serine/threonine-protein phosphatase 2A 65 kDa regulatory subunit A alpha isoform	PPP2R1A	39	33	59.6	65.308	589	1.97723	0.00896406	0.453366	4.20629e-05	1.89519	0.0227611	1.20099	0.000322728	1.88529	0.0120301	0.638106	9.2288e-05	1.93467	0.00712344	0.368198	2.9038e-05	1.02619	0.00969672	0.944921	0.0566994	1.04877	0.00995106	0.948836	0.0195327	1.00525	0.0169176	1.68292	0.387286	0.979593	0.0125318	1.27929	0.123784	0.958511	0.0136906	1.42832	0.047295
6034	I3L0N3	Vesicle-fusing ATPase	NSF	39	39	59.5	82.091	739	0.939714	0.0154377	1.64281	0.0301081	0.942812	0.0138236	1.46621	0.0270556	0.922092	0.00749215	0.812516	0.00456793	0.918886	0.00202778	0.220678	0.000312217	0.996522	0.00994008	0.997476	0.383149	1.01911	0.0239944	2.35445	0.249263	1.02247	0.0234492	2.29339	0.215031	1.02604	0.0133073	1.29696	0.0938529	1.0033	0.0110767	1.10403	0.393364
3431	E9PMV1	Plectin (Fragment)	PLEC	39	3	56.2	80.779	703					1.5213				1.2022																1.26543
2236	Q6PKG0	La-related protein 1	LARP1	39	37	53.9	123.51	1096	1.31029	0.037793	2.88431	0.00720588	1.23707	0.0170324	1.37684	0.00255615	1.33436	0.0240226	1.8003	0.00255446	1.36207	0.00897633	0.659019	0.000306924	1.02077	0.017383	1.70293	0.174697	0.981963	0.0387904	3.95029	0.35622	0.927085	0.0299318	3.2286	0.0690232	0.908223	0.0158538	1.74559	0.0143667	0.944114	0.024251	2.56866	0.0751746
6696	P50570	Dynamin-2	DNM2	39	18	50.8	98.063	870	1.15736	0.012977	1.12127	0.00336019	1.12275	0.0168358	1.49951	0.00911226	1.20006	0.0211129	1.75931	0.0054572	1.16842	0.00458124	0.39209	0.000369487	0.973627	0.020713	2.12741	0.168599	0.964411	0.0223191	2.31427	0.128377	0.935575	0.00587048	0.627473	0.00410509	0.960917	0.0180387	1.87724	0.0823805	0.970099	0.0227801	2.34822	0.163159
5220	Q8TEX9	Importin-4	IPO4	39	39	49	118.71	1081	0.845944	0.00644281	0.761612	0.000872777	0.845035	0.00743118	0.879394	0.0011468	1.05248	0.00410163	0.389709	0.00302419	1.05037	0.00784481	0.746859	0.0116756	0.997996	0.0113012	1.13239	0.441715	0.80376	0.008914	1.10904	0.00102952	0.802896	0.00989574	1.23251	0.0012571	0.804508	0.00274629	0.341362	9.86546e-05	0.998925	0.0083748	0.838381	0.457756
6171	Q6WCQ1	Myosin phosphatase Rho-interacting protein	MPRIP	39	18	46.7	116.53	1025	0.984369	0.0437048	4.43988	0.39205	0.849022	0.0332044	3.9109	0.0229169	1.22704	0.0407942	3.3246	0.0152257	1.22083	0.0678333	5.55632	0.0401544	0.994941	0.0596252	5.99283	0.491591	0.802231	0.0540502	6.73749	0.0348185	0.691927	0.0500448	7.23267	0.0129744	0.695445	0.0410643	5.90475	0.00899318	0.862503	0.0441652	5.12059	0.0461177
7064	P11387	DNA topoisomerase 1	TOP1	39	39	45.9	90.725	765	0.933136	0.00691672	0.741234	0.00527388	0.878336	0.015076	1.71643	0.00753618	1.20216	0.00705998	0.587275	0.000608445	1.19939	0.0131332	1.09499	0.00215214	0.997697	0.0140556	1.4088	0.447298	0.776217	0.00770026	0.992024	0.000591357	0.730633	0.00890002	1.21812	0.000545382	0.732319	0.0139158	1.90023	0.00134847	0.941274	0.0207033	2.19949	0.0532293
2271	Q8TEQ6	Gem-associated protein 5	GEMIN5	39	39	39	168.59	1508	0.893964	0.0103642	1.15936	0.0047199	0.820956	0.0149785	1.82451	0.00347353	1.06297	0.0187857	1.76729	0.0389596	1.11396	0.00351773	0.315788	0.000475686	1.04797	0.0175825	1.67777	0.0555211	0.841008	0.00621338	0.738801	0.000762311	0.772326	0.0111562	1.4445	0.00119792	0.736974	0.0112818	1.53083	0.000918551	0.918333	0.0154464	1.682	0.0170827
1739	Q9NS87	Kinesin-like protein KIF15	KIF15	39	39	37.2	160.16	1388	1.60748	0.0321765	2.00167	0.00139389	1.28166	0.0508293	3.96588	0.0153165	1.87217	0.0519247	2.7735	0.00175711	1.79695	0.110517	6.15027	0.00918862	0.959818	0.0384566	4.00665	0.210592	0.858618	0.0162867	1.89686	0.00653394	0.684586	0.0247198	3.61091	0.00305984	0.713245	0.0253869	3.55935	0.00389812	0.797311	0.0171128	2.14631	0.00353907
372	Q5SW79	Centrosomal protein of 170 kDa	CEP170	39	38	34.2	175.29	1584	1.87121	0.0575588	3.07603	0.00215962	1.79704	0.0699639	3.89328	0.00378241	1.57419	0.0645212	4.09869	0.00614207	1.52217	0.0155907	1.02424	0.000444865	0.966956	0.038453	3.97671	0.249514	1.18868	0.0804274	6.76613	0.0685301	1.14156	0.0524288	4.59272	0.0555329	1.18057	0.0566184	4.79584	0.0417808	0.960365	0.0461967	4.81033	0.251365
1411	O60313	Dynamin-like 120 kDa protein, mitochondrial	OPA1	39	1	49.1	111.63	960
4527	P04406	Glyceraldehyde-3-phosphate dehydrogenase	GAPDH	38	37	92.8	36.053	335	1.14231	0.00511023	0.447359	0.000643278	1.06149	0.010992	1.03553	0.0151984	0.860831	0.00155966	0.181181	6.27883e-05	0.867371	0.00228966	0.263977	0.000148963	1.0076	0.00219558	0.217903	0.0371204	1.32699	0.00610001	0.459689	0.000173889	1.2331	0.014788	1.19926	0.00199734	1.2238	0.0134978	1.10294	0.00180652	0.929245	0.0125172	1.34703	0.0150179
7614	P31150	Rab GDP dissociation inhibitor alpha	GDI1	38	27	85.9	50.582	447	1.03728	0.012509	1.20594	0.0479387	1.08164	0.0253646	2.34501	0.0417045	0.863072	0.00746093	0.864462	0.00147928	0.884534	0.0153934	1.74029	0.00869592	1.02487	0.014356	1.40077	0.111461	1.20185	0.0127342	1.05955	0.0019756	1.25325	0.0225006	1.79538	0.00388852	1.22284	0.0366453	2.99673	0.0128718	1.04277	0.0126915	1.2171	0.038709
2495	P17987	T-complex protein 1 subunit alpha	TCP1	38	38	77.2	60.343	556	0.857341	0.00225191	0.262663	0.000124551	0.778528	0.00200593	0.257656	4.10138e-05	0.999148	0.00154623	0.154755	0.318848	0.999333	0.00186896	0.187021	0.378291	1.00019	0.00278722	0.27867	0.475484	0.858072	0.00339431	0.395574	0.000285791	0.779192	0.00163444	0.209761	2.73943e-05	0.779048	0.00343321	0.440694	0.000120691	0.908073	0.00469133	0.516625	0.00129782
2907	P35998	26S protease regulatory subunit 7	PSMC2	38	38	77.1	48.633	433	0.838187	0.0113602	1.35533	0.00245095	0.759821	0.0122816	1.61638	0.00130446	1.03252	0.00417027	0.403893	0.00801852	1.06451	0.0128595	1.20802	0.0186719	1.03099	0.00947446	0.918969	0.0408635	0.811791	0.00943984	1.16284	0.00125454	0.735892	0.00938977	1.27597	0.000631377	0.713774	0.0111384	1.5605	0.000756374	0.906505	0.00661844	0.730105	0.00248943
6027	P38919	Eukaryotic initiation factor 4A-III	EIF4A3	38	36	73.5	46.871	411	1.23901	0.00837821	0.676202	0.000612965	1.2112	0.0201089	1.66024	0.0044581	1.35967	0.0116023	0.853322	0.00051921	1.34685	0.00520331	0.386333	0.000112475	0.99057	0.00824888	0.83274	0.187081	0.911259	0.0138292	1.51759	0.0117712	0.890808	0.0210085	2.35837	0.0176901	0.899288	0.0180485	2.00698	0.0154283	0.977557	0.0109706	1.12224	0.0894398
340	Q16222	UDP-N-acetylhexosamine pyrophosphorylase	UAP1	38	37	68	58.768	522	2.32521	0.0141451	0.608335	5.6948e-05	2.40634	0.0396588	1.6481	0.000396775	1.57499	0.0232093	1.47361	0.000811701	1.51514	0.017059	1.1259	0.000546997	0.961998	0.0179966	1.87075	0.0856987	1.47633	0.0132527	0.89768	0.000386402	1.52784	0.0188967	1.23682	0.000639032	1.5882	0.0409053	2.57558	0.00239216	1.03489	0.0120022	1.15976	0.0500411
7242	Q9Y3Z3	Deoxynucleoside triphosphate triphosphohydrolase SAMHD1	SAMHD1	38	38	67.4	72.2	626	0.942172	0.0147425	1.56473	0.029854	0.8744	0.0143534	1.64151	0.00642836	1.09089	0.0109006	0.999239	0.00702364	1.10624	0.00569044	0.514396	0.00142759	1.01407	0.0050344	0.496456	0.0537222	0.863672	0.0219314	2.53933	0.0125576	0.801546	0.00656898	0.819538	0.000547231	0.790427	0.00976839	1.23584	0.00108402	0.928068	0.0296411	3.19385	0.0694666
6041	P49748	Very long-chain specific acyl-CoA dehydrogenase, mitochondrial	ACADVL	38	38	65.2	70.389	655	1.09473	0.0134911	1.23236	0.00980856	1.19017	0.00890718	0.748397	0.00109258	0.860513	0.00954353	1.10905	0.0023278	0.877222	0.00493041	0.562048	0.000804718	1.01942	0.00590331	0.579086	0.0405323	1.27219	0.0101265	0.795995	0.000690239	1.38309	0.0251107	1.81555	0.00212952	1.35674	0.0176246	1.29904	0.00121438	1.08717	0.0181025	1.66509	0.0201298
6729	Q13263	Transcription intermediary factor 1-beta	TRIM28	38	38	65	88.549	835	1.43979	0.00315647	0.219231	2.57532e-05	1.44313	0.0172984	1.19868	0.000759505	1.70077	0.0129466	0.761221	0.000170525	1.69981	0.00658137	0.387183	4.42136e-05	0.999436	0.011177	1.11833	0.486079	0.846555	0.00487089	0.575378	0.000503249	0.848514	0.0164009	1.93289	0.00578342	0.848994	0.00865683	1.01966	0.00163708	1.00231	0.0142052	1.41724	0.437858
4935	G8JLD5	Dynamin-1-like protein	DNM1L	38	2	64.2	79.621	712	1.0706								1.21994	0.133073	10.9081	0.109491									0.76118
1490	P49915	GMP synthase [glutamine-hydrolyzing]	GMPS	38	38	62.8	76.715	693	1.19796	0.00913625	0.762649	0.00106083	1.08838	0.0140549	1.29136	0.0121352	1.16089	0.00336056	0.289481	0.00021797	1.1853	0.0109343	0.922497	0.00173013	1.02103	0.00728086	0.713092	0.0507391	1.03194	0.00640871	0.621038	0.0189511	0.937543	0.0124121	1.3239	0.0187421	0.918236	0.00942837	1.02679	0.00653374	0.908529	0.00768005	0.845328	0.00349279
389	Q5T9A4	ATPase family AAA domain-containing protein 3B	ATAD3B	38	14	56.8	72.572	648	0.779043	0.00326985	0.419727	0.000109477	0.680412	0.000802545	0.11795	3.15302e-06	1.0432	0.00849241	0.814076	0.0182168	1.03615	0.00753813	0.727516	0.0203656	0.99324	0.00942508	0.948923	0.276239	0.746784	0.0080172	1.07356	0.000500811	0.652238	0.00612342	0.938832	0.000155	0.656677	0.00500195	0.761707	0.000106121	0.873395	0.00335625	0.384276	0.000351082
1179	Q92499	ATP-dependent RNA helicase DDX1	DDX1	38	38	55.8	82.431	740	0.861247	0.0094194	1.09369	0.00229183	0.872151	0.0116729	1.33841	0.0041266	0.978934	0.00802039	0.819299	0.0600696	0.987634	0.00401484	0.406511	0.0457107	1.00889	0.00474567	0.470387	0.100635	0.879781	0.0166153	1.88857	0.00933242	0.89092	0.00887738	0.996429	0.00328438	0.883072	0.00873051	0.988652	0.0027684	1.01266	0.01986	1.96117	0.289252
1025	Q13618	Cullin-3	CUL3	38	34	52.3	88.929	768	1.22756	0.0294417	2.3984	0.00811588	1.01139	0.035169	3.47728	0.376815	1.39627	0.0191439	1.37107	0.00116133	1.42761	0.0165149	1.15682	0.000743486	1.02244	0.00272547	0.266564	0.00720981	0.879167	0.0132605	1.50831	0.00593447	0.724353	0.0232813	3.21409	0.0035481	0.708453	0.02175	3.07007	0.00277232	0.823908	0.0156129	1.89498	0.00389765
1276	Q9HC35	Echinoderm microtubule-associated protein-like 4	EML4	38	38	51.9	108.91	981	0.819862	0.0183997	2.24424	0.00515944	0.801196	0.0217123	2.70999	0.00589405	0.879434	0.00537155	0.610796	0.000990063	0.874801	0.00734282	0.83937	0.00171274	0.994733	0.00623219	0.62652	0.244894	0.932261	0.0152208	1.63267	0.0236412	0.911036	0.0240694	2.64198	0.0334536	0.915861	0.0297384	3.24705	0.0538214	0.977233	0.0296392	3.03297	0.268683
5051	Q9Y2L1	Exosome complex exonuclease RRP44	DIS3	38	6	51.6	109	958	0.893375	0.00836636	0.936489	0.00305471	0.855018	0.00937481	1.09645	0.00208047	1.1225	0.00631568	0.562645	0.00132305	1.11555	0.0112407	1.00764	0.00465634	0.993814	0.0145216	1.4612	0.360298	0.795882	0.0044294	0.55654	0.000235339	0.76171	0.0126276	1.6578	0.00140066	0.766451	0.00511575	0.667459	0.0002398	0.957064	0.0179818	1.87885	0.0706854
2658	Q8NE71	ATP-binding cassette sub-family F member 1	ABCF1	38	38	51.2	95.925	845	0.932009	0.0175707	1.88525	0.0306545	0.895694	0.0195672	2.18459	0.0168478	1.0906	0.0198772	1.82259	0.0222891	1.09096	0.016204	1.4853	0.0150741	1.00033	0.00448049	0.447902	0.472613	0.854582	0.0230429	2.6964	0.0122008	0.821284	0.00821345	1.00007	0.00105371	0.821015	0.00720014	0.876981	0.000807738	0.961036	0.0208292	2.16737	0.102875
1654	Q92922	SWI/SNF complex subunit SMARCC1	SMARCC1	38	24	49	122.87	1105	1.29768	0.0289592	2.23161	0.00464572	1.18249	0.0469596	3.97124	0.0295782	1.343	0.0478218	3.56081	0.00935616	1.32283	0.0164407	1.24285	0.00129013	0.984981	0.0417804	4.24175	0.390996	0.966255	0.0529689	5.48188	0.3102	0.880484	0.0341281	3.87606	0.0370927	0.893909	0.0461239	5.1598	0.0768366	0.911234	0.0540571	5.9323	0.127248
4675	Q15020	Squamous cell carcinoma antigen recognized by T-cells 3	SART3	38	38	48.3	109.93	963	0.906588	0.0188603	2.08036	0.0193683	0.887391	0.0378968	4.27059	0.0497318	0.938293	0.00638548	0.680542	0.00527698	0.956286	0.00515054	0.538599	0.00680826	1.01918	0.00753299	0.739126	0.0626266	0.966209	0.0235647	2.43888	0.146993	0.945751	0.0359016	3.7961	0.139314	0.927957	0.0353041	3.8045	0.0915401	0.978826	0.0387729	3.96117	0.331114
4909	Q9Y6K5	2-5-oligoadenylate synthase 3	OAS3	38	38	47	121.17	1087	0.986462	0.0125716	1.27441	0.199389	0.908618	0.0220545	2.42726	0.027091	0.985997	0.0147678	1.49776	0.224588	1.03712	0.0246152	2.37341	0.132653	1.05185	0.037828	3.59632	0.147461	1.00047	0.0144766	1.44698	0.483416	0.921522	0.00847929	0.92014	0.00574791	0.876093	0.0378637	4.32188	0.0420057	0.921087	0.0191794	2.08226	0.0274093
903	P06756	Integrin alpha-V	ITGAV	38	38	46.9	116.04	1048	2.64524	0.0484032	1.82982	0.000431744	1.68082	0.0112947	0.671973	0.000137522	2.72263	0.0191366	0.70287	6.16828e-05	2.78211	0.0572968	2.05947	0.000515359	1.02185	0.0271222	2.65424	0.246376	0.971575	0.0161231	1.65948	0.111418	0.617352	0.00823601	1.33409	0.000231609	0.604154	0.00851678	1.4097	0.000231435	0.635414	0.0126961	1.99809	0.000606067
6401	A0A087X2D8	C-Jun-amino-terminal kinase-interacting protein 4	SPAG9	38	1	42.1	145.17	1312	1.24923	0.00905612	0.724934	0.000658493	1.14584	0.010232	0.892971	0.00244004	1.0817	0.00138924	0.128432	0.000144509	1.06348	0.00765274	0.719595	0.00710023	0.983156	0.00584823	0.594842	0.0513664	1.15488	0.00812075	0.703167	0.00136789	1.0593	0.00980658	0.925762	0.0130993	1.07745	0.012199	1.13222	0.0119212	0.917235	0.0147366	1.60663	0.0152192
3807	P14735	Insulin-degrading enzyme	IDE	38	38	41.9	117.97	1019	1.021	0.0209989	2.0567	0.207385	0.944669	0.028043	2.96855	0.0956855	1.20834	0.0326321	2.70058	0.0117353	1.18596	0.0266008	2.24297	0.00986483	0.981485	0.00688789	0.701782	0.0577554	0.844965	0.0403212	4.77194	0.0314234	0.781793	0.0453191	5.79682	0.0207155	0.796541	0.0421768	5.295	0.0206061	0.925238	0.00980605	1.05984	0.00840868
5956	O60271	C-Jun-amino-terminal kinase-interacting protein 4	SPAG9	38	1	41.2	146.2	1321	1.14955	0.0315984	2.74877	0.0802687	1.15126	0.0114718	0.99645	0.0294646	1.0573	0.000163299	0.0154449	0.00111102	1.08655	0.100658	9.26398	0.293423	0.917485				1.08725	0.030054	2.76422	0.126267	1.08887	0.0106819	0.981004	0.0464828	1.20115				1.00149	0.0375158	3.74599	0.482382
244	P55265	Double-stranded RNA-specific adenosine deaminase	ADAR	38	4	40	136.06	1226	1.31204	0.00569805	0.434289	0.000166614	1.35157	0.00588133	0.435146	0.000139843	1.28466	0.0015857	0.123433	1.55138e-05	1.30964	0.0186228	1.42198	0.00179587	1.01944	0.0138643	1.35999	0.146275	1.02131	0.00448174	0.438822	0.0207112	1.05208	0.00539395	0.512693	0.00527245	1.03202	0.0189083	1.83216	0.114508	1.03013	0.00867871	0.842487	0.0367839
7636	P51610	Host cell factor 1	HCFC1	38	1	30.7	208.73	2035	0.820354	0.00966841	1.17857	0.00144379	0.768648	0.00524516	0.682388	0.000256885	1.09185	0.0257848	2.36157	0.0348626	1.11571	0.0249597	2.23711	0.0215633	1.02186	0.0308135	3.01544	0.268164	0.751343	0.0174578	2.32355	0.00245453	0.703987	0.013364	1.89833	0.00101772	0.688928	0.0180193	2.61556	0.00167441	0.936971	0.01441	1.53794	0.0244086
7773	A6NEM2	Host cell factor 1	HCFC1	38	1	29.5	213.47	2080					0.51703								1.39504	0.0538071	3.85702	0.0524123													0.38854
7246	Q9Y6D5	Brefeldin A-inhibited guanine nucleotide-exchange protein 2	ARFGEF2	38	28	28.7	202.04	1785	1.04915	0.0152075	1.44951	0.0416107	1.00629	0.0116097	1.15372	0.317915	1.10938	0.00784736	0.707366	0.00255143	1.11419	0.0176006	1.57968	0.011418	1.00433	0.0106069	1.05612	0.357906	0.945706	0.0117344	1.24081	0.021946	0.907073	0.0106535	1.17449	0.00646173	0.903159	0.00956732	1.05932	0.0048198	0.959149	0.00447057	0.466097	0.00588843
843	A6NKT7	RanBP2-like and GRIP domain-containing protein 3	RGPD3	38	0	25.5	197.48	1758	1.1475
3578	Q5SRE5	Nucleoporin NUP188 homolog	NUP188	38	38	24.7	196.04	1749	2.28221	0.038911	1.70497	0.00045936	1.87829	0.0277203	1.47582	0.000496862	3.45834	0.0591189	1.70946	0.000288669	3.4558	0.103188	2.98593	0.000878259	0.999264	0.0210843	2.10999	0.495071	0.659914	0.0229186	3.47297	0.00226568	0.543119	0.017526	3.22691	0.000735909	0.543519	0.0229868	4.22926	0.0012685	0.823015	0.00247918	0.301231	9.80894e-05
851	O14715	RANBP2-like and GRIP domain-containing protein 8	RGPD8	38	1	26.5	198.99	1765
5322	G3V4Y7	Kinectin	KTN1	38	1	65	68.943	595
3519	P68371	Tubulin beta-4B chain	TUBB4B	37	2	78.2	49.83	445	0.907815	0.0020815	0.229287	0.000254751	0.825083	0.00163968	0.198729	4.39323e-05	1.0357	0.00609517	0.588509	0.0139421	1.03797	0.000417665	0.0402388	6.04983e-05	1.00219	0.00547552	0.546355	0.362165	0.876525	0.00614354	0.700897	0.00123409	0.796645	0.00410553	0.515353	0.000203716	0.794904	0.00151267	0.190296	2.71969e-05	0.908867	0.00387065	0.425877	0.000899854
5360	P09493	Tropomyosin alpha-1 chain	TPM1	37	4	75	32.708	284	1.8633	0.102292	5.48984	0.00678632	1.55061	0.0449485	2.89876	0.00328385	2.05959	0.229248	11.1307	0.0209492	1.80469	0.0236855	1.31244	0.000432295	0.876236	0.107224	12.2368	0.205169	0.904691	0.0710055	7.84859	0.167417	0.752872	0.104385	13.8649	0.0776956	0.859212	0.0135367	1.57548	0.00457282	0.832187	0.0712217	8.55838	0.0753364
221	P49321	Nuclear autoantigenic sperm protein	NASP	37	37	71.6	85.237	788	1.19223	0.0210571	1.7662	0.00587156	1.12348	0.00494267	0.439944	0.000798946	1.27248	0.0181386	1.42545	0.002197	1.32238	0.0171652	1.29806	0.00140961	1.03921	0.0137902	1.32699	0.0519022	0.936933	0.00968144	1.03331	0.0114169	0.882906	0.0158	1.78954	0.00890469	0.849591	0.0118079	1.38983	0.00305992	0.942337	0.0187107	1.98556	0.0460765
7394	P46060	Ran GTPase-activating protein 1	RANGAP1	37	37	70	63.541	587	1.35276	0.00773908	0.572097	0.000240424	1.09696	0.0255657	2.33059	0.0311562	1.6432	0.0130485	0.794092	0.000205587	1.672	0.0072779	0.43528	5.86305e-05	1.01753	0.00979083	0.962216	0.106826	0.823246	0.00870488	1.05739	0.00120957	0.667578	0.0135511	2.02989	0.000830187	0.656077	0.0133756	2.03873	0.000755768	0.810909	0.0231648	2.85665	0.00739041
900	P05455	Lupus La protein	SSB	37	37	67.9	46.836	408	0.842536	0.01064	1.26285	0.00227124	0.84055	0.0163001	1.93922	0.00516509	0.854697	0.0077056	0.90156	0.00140159	0.854365	0.013285	1.55496	0.0041211	0.999611	0.0078856	0.788867	0.485365	0.985772	0.0163527	1.65887	0.241685	0.983448	0.0222118	2.25856	0.27254	0.98383	0.0297965	3.02863	0.329739	0.997643	0.0313052	3.13792	0.484668
5565	Q6ZN40	Tropomyosin 1 (Alpha), isoform CRA_f	TPM1	37	0	67.2	37.452	326	2.4804	0.0640455	2.58206	0.000931143	2.09849	0.0563974	2.68752	0.00130916	2.77526	0.0971845	3.50181	0.00148611	2.67086	0.0616939	2.30989	0.000679112	0.96238	0.0246902	2.56553	0.13645	0.893753	0.0347224	3.88501	0.0471774	0.756143	0.00607272	0.803118	0.00030991	0.785701	0.0161311	2.05308	0.00281787	0.846031	0.028497	3.36831	0.016489
2913	P41250	Glycine--tRNA ligase	GARS	37	37	62.8	83.165	739	1.25101	0.0103181	0.824779	0.000842128	1.36453	0.0223911	1.64094	0.00187211	0.772226	0.00463917	0.600753	0.000207337	0.776481	0.00574191	0.739479	0.000329753	1.00551	0.0134256	1.3352	0.356453	1.62001	0.0136761	0.844197	0.000243005	1.76701	0.0292839	1.65726	0.000726321	1.75732	0.0332483	1.89198	0.000959328	1.09074	0.00924661	0.84774	0.00510407
3841	P54886	Delta-1-pyrroline-5-carboxylate synthase	ALDH18A1	37	37	62.8	87.301	795	1.04434	0.0080895	0.774606	0.0158144	1.01044	0.00984632	0.974457	0.198297	0.868616	0.0051377	0.59148	0.000763184	0.891653	0.00917377	1.02885	0.00355251	1.02652	0.0165386	1.61114	0.123371	1.2023	0.0132861	1.10506	0.0021397	1.16328	0.00691595	0.594523	0.000894207	1.13322	0.0207701	1.83283	0.0116634	0.967543	0.00990906	1.02415	0.0411858
6720	J9JID7	Lamin B2, isoform CRA_a	LMNB2	37	35	57.6	69.948	620	0.954286	0.00881873	0.924118	0.0176882	0.833427	0.0109241	1.31074	0.00214033	1.06058	0.0114527	1.07985	0.016902	1.07964	0.00543211	0.503141	0.00230854	1.01797	0.0146133	1.43553	0.169696	0.89978	0.0137098	1.52368	0.00913923	0.785824	0.00720192	0.91648	0.000564754	0.77195	0.0139826	1.81134	0.00187328	0.873352	0.0184354	2.11087	0.010331
7054	O95793	Double-stranded RNA-binding protein Staufen homolog 1	STAU1	37	22	56	63.182	577	1.81321	0.0268064	1.4784	0.0005419	1.5821	0.0319477	2.01933	0.00149609	2.07145	0.0154775	0.747184	0.00010428	2.06922	0.0211719	1.02318	0.000195851	0.998922	0.0115919	1.16044	0.471281	0.875332	0.00918413	1.04922	0.00269579	0.763762	0.0203935	2.67013	0.0037015	0.764586	0.0217353	2.84276	0.0042303	0.87254	0.0234688	2.68971	0.0162872
893	O94925	Glutaminase kidney isoform, mitochondrial	GLS	37	35	55.9	73.46	669	1.04165	0.011093	1.06494	0.0319289	0.91489	0.00675142	0.737949	0.00312054	0.925886	0.00562149	0.607148	0.00285457	0.929847	0.00294144	0.316336	0.000876948	1.00428	0.00925869	0.921924	0.341908	1.12503	0.00828401	0.736337	0.00217847	0.988124	0.00459145	0.464663	0.0614789	0.983915	0.0101068	1.02721	0.127302	0.878309	0.00288365	0.328319	0.000280572
2103	O95235	Kinesin-like protein KIF20A	KIF20A	37	37	55.4	100.28	890	12.1253	0.511535	4.21873	0.0178801	3.12216	1.98814	63.6783	0.128216	12.9138	0.600765	4.65212	0.00126054	12.3351	1.8283	14.8219	0.011914	0.955189	0.157418	16.4803	0.462191	0.970557	0.00538317	0.554648	0.0701724	0.24177	0.139829	57.8358	0.0192032	0.253112	0.13291	52.5106	0.0185476	0.161836	0.0647857	40.0318	0.0307141
2700	Q99459	Cell division cycle 5-like protein	CDC5L	37	37	53.9	92.25	802	1.52229	0.0258323	1.69694	0.0012166	1.53288	0.0184204	1.20169	0.000595899	1.80757	0.000952774	0.0527103	6.95972e-07	1.78688	0.0284599	1.59271	0.000652034	0.988557	0.0152222	1.53984	0.269074	0.842177	0.0147249	1.74844	0.00431047	0.848034	0.0106214	1.25247	0.00242902	0.85785	0.023418	2.72985	0.0131564	1.00695	0.00523274	0.519661	0.156888
678	Q9NSE4	Isoleucine--tRNA ligase, mitochondrial	IARS2	37	37	51.4	113.79	1012	0.821889	0.017108	2.08155	0.00456792	0.738152	0.00929586	1.25934	0.000629537	0.786298	0.0181851	2.31275	0.0035956	0.818582	0.0136889	1.67227	0.0028298	1.04106	0.0194315	1.86652	0.0833586	1.04526	0.0415345	3.97359	0.18803	0.938769	0.0207658	2.21202	0.0498016	0.901745	0.023438	2.59918	0.0265346	0.898117	0.0163166	1.81675	0.01242
2960	Q02218	2-oxoglutarate dehydrogenase, mitochondrial	OGDH	37	37	50.7	115.93	1023	0.753778	0.00627989	0.833122	0.000325073	0.696341	0.0254614	3.65645	0.00350026	0.846488	0.0147798	1.74601	0.00458645	0.848767	0.0131365	1.54772	0.00374033	1.00269	0.00322588	0.321722	0.24514	0.890477	0.0156946	1.7625	0.0100111	0.822624	0.0212491	2.58309	0.00706724	0.820415	0.0237293	2.89236	0.00857091	0.923802	0.0284012	3.07438	0.0588267
2148	A0A0R4J2E8	Matrin-3	MATR3	37	37	44.5	94.622	847	0.982861	0.00861572	0.876597	0.0930924	0.981075	0.00495738	0.505301	0.0312129	1.06511	0.00975551	0.915916	0.0108313	1.079	0.00580728	0.538208	0.0026779	1.01304	0.0141389	1.39569	0.223963	0.922778	0.0137654	1.49173	0.0152456	0.921102	0.00992394	1.0774	0.00774817	0.909243	0.00401988	0.442113	0.000978433	0.998183	0.0135987	1.36235	0.457691
6303	Q9BTW9	Tubulin-specific chaperone D	TBCD	37	37	44	132.6	1192	1.31346	0.00154524	0.117646	1.21497e-05	1.28905	0.00408303	0.316746	9.9726e-05	1.17055	0.0074081	0.632872	0.000940156	1.19025	0.00780342	0.655612	0.000838626	1.01683	0.000256	0.0251764	0.0001157	1.12209	0.00680474	0.606435	0.00154501	1.10123	0.00564154	0.512292	0.0015447	1.08301	0.00570068	0.526373	0.00233977	0.981415	0.00391501	0.398915	0.0208445
2247	Q7Z478	ATP-dependent RNA helicase DHX29	DHX29	37	36	38.3	155.23	1369	1.0591	0.0104357	0.985337	0.0148484	0.95576	0.0137142	1.4349	0.042403	1.27401	0.0124406	0.976488	0.00102657	1.27912	0.0151962	1.18802	0.00147358	1.00401	0.0139387	1.3883	0.395696	0.831309	0.00924716	1.11236	0.00149754	0.750197	0.0104725	1.39597	0.000877494	0.7472	0.0186203	2.49201	0.00270071	0.902429	0.00406355	0.450291	0.000865313
4569	P16615	Sarcoplasmic/endoplasmic reticulum calcium ATPase 2	ATP2A2	37	29	37.8	114.76	1042	0.909623	0.0111578	1.22664	0.00747321	1.01188	0.0196416	1.94109	0.298015	1.07358	0.00974001	0.907248	0.00851799	1.04052	0.00905115	0.869867	0.0231386	0.969209	0.0104512	1.07832	0.0495551	0.847282	0.0138539	1.63509	0.0040766	0.942532	0.0239061	2.53638	0.0702468	0.972475	0.0146554	1.50702	0.10175	1.11242	0.0105868	0.951695	0.00436846
2232	Q6PGP7	Tetratricopeptide repeat protein 37	TTC37	37	37	35.7	175.48	1564	0.952856	0.0200606	2.10531	0.0726151	0.862645	0.00733393	0.850168	0.00142066	0.968158	0.0336804	3.47881	0.229351	0.968751	0.0270411	2.79134	0.188319	1.00061	0.00726395	0.725949	0.467636	0.984195	0.0446458	4.53628	0.39376	0.891017	0.0325659	3.65492	0.0402147	0.890471	0.0261758	2.93955	0.0266682	0.905325	0.0116856	1.29077	0.00747085
6481	Q13464	Rho-associated protein kinase 1	ROCK1	37	32	34.9	158.17	1354	1.17029	0.0192385	1.64392	0.00623972	0.980554	0.0252081	2.5708	0.266832	1.10078	0.0167125	1.51824	0.0131441	1.08886	0.0192313	1.76619	0.0217368	0.989173	0.0125804	1.27181	0.242875	1.06314	0.0250419	2.35546	0.0629266	0.890783	0.0360497	4.04697	0.0480315	0.900533	0.0338036	3.75373	0.0504206	0.837876	0.0196258	2.34233	0.00720916
2317	Q96RT1	Protein LAP2	ERBB2IP	37	37	34.7	158.3	1412	2.51067	0.0529975	2.11089	0.000613326	1.9636	0.0160339	0.816553	0.000138341	2.51404	0.0579894	2.30662	0.000730598	2.61787	0.0957941	3.65923	0.00173627	1.0413	0.040985	3.93594	0.202659	0.998659	0.0107745	1.0789	0.459904	0.781053	0.0148575	1.90224	0.00229257	0.750075	0.021762	2.90131	0.0037673	0.782102	0.0111913	1.43093	0.00131567
5035	Q9NTI5	Sister chromatid cohesion protein PDS5 homolog B	PDS5B	37	31	31.5	164.67	1447	1.04225	0.0163157	1.56544	0.0605842	0.962799	0.0107672	1.11832	0.0374804	0.988573	0.0183425	1.85545	0.303448	0.986663	0.0107167	1.08615	0.171328	0.998068	0.011817	1.18398	0.446688	1.05429	0.0340242	3.2272	0.122526	0.973928	0.0130599	1.34095	0.0929222	0.975813	0.0016603	0.170145	0.00234007	0.923772	0.0243686	2.63795	0.0450674
2536	P48634	Protein PRRC2A	PRRC2A	37	37	27.7	228.86	2157	1.30516	0.0249056	1.90823	0.00328747	1.20813	0.0220025	1.8212	0.00547501	1.4006	0.00681404	0.486508	0.000144576	1.40866	0.0338389	2.4022	0.00338021	1.00576	0.0271121	2.69569	0.416635	0.93186	0.0215158	2.30891	0.0440045	0.862583	0.0175207	2.0312	0.00797504	0.857646	0.03197	3.72764	0.0238366	0.925657	0.0101057	1.09173	0.00901631
1843	H0YM23	Ankyrin repeat domain-containing protein 17 (Fragment)	ANKRD17	37	22	21.4	263.25	2487	3.60185	0.103858	2.88347	0.0155358	3.03499	0.189109	6.23095	0.0042151	3.96143	0.242373	6.11831	0.00328365	3.64884	0.650503	17.8277	0.0902326	0.916576	0.0840121	9.16587	0.294185	0.960415	0.00755433	0.78657	0.0731648	0.766133	0.0942795	12.3059	0.0711368	0.83634	0.22444	26.836	0.369324	0.886218	0.0700946	7.9094	0.211459
5883	Q9UQ35	Serine/arginine repetitive matrix protein 2	SRRM2	37	37	19.6	299.61	2752	1.37086	0.0102252	0.745897	0.000379513	1.18679	0.0260589	2.19576	0.00939973	1.69928	0.0233447	1.3738	0.000555803	1.66932	0.0089475	0.535997	8.93159e-05	0.98237	0.0105755	1.07653	0.119751	0.80673	0.00824445	1.02196	0.000908154	0.698407	0.0224478	3.21415	0.00276034	0.71094	0.0192887	2.71313	0.00221975	0.865726	0.0190425	2.1996	0.0098223
1221	Q99666	RANBP2-like and GRIP domain-containing protein 5/6	RGPD5	37	1	25.6	198.92	1765
2810	B7Z645	Heterogeneous nuclear ribonucleoprotein Q	SYNCRIP	37	1	56.2	52.046	464
4545	P06576	ATP synthase subunit beta, mitochondrial	ATP5B	36	24	84.7	56.559	529	0.872224	0.00778461	0.892502	0.00184758	0.878973	0.00418004	0.475559	0.000595573	0.923667	0.00385394	0.417244	0.00127024	0.932155	0.00286436	0.307284	0.00088907	1.00919	0.00396115	0.392508	0.072886	0.944305	0.0091419	0.968108	0.0129903	0.951613	0.00620418	0.651965	0.00803594	0.942948	0.00722759	0.766489	0.00785127	1.00774	0.0137937	1.36878	0.311765
4891	Q9UQ80	Proliferation-associated protein 2G4	PA2G4	36	36	79.2	43.786	394	0.807405	0.00668702	0.828212	0.000602017	0.778113	0.00935275	1.20198	0.000886898	1.03493	0.00278229	0.268839	0.00314184	1.0298	0.000519615	0.0504579	0.000151951	0.995047	0.00280786	0.282183	0.110133	0.780157	0.00630861	0.808634	0.000411412	0.751854	0.00882362	1.17358	0.000631525	0.755597	0.00873799	1.15644	0.000638423	0.963722	0.0189884	1.97032	0.0996141
5686	Q15046	Lysine--tRNA ligase	KARS	36	36	64.3	68.047	597	0.910049	0.0175935	1.93324	0.0182274	0.849177	0.0149633	1.76209	0.00486682	1.00881	0.00493772	0.489461	0.10776	1.00903	0.000371184	0.0367861	0.000842083	1.00022	0.00461746	0.461643	0.481376	0.902102	0.0215036	2.38372	0.0227322	0.841761	0.0185625	2.2052	0.0067764	0.841574	0.0149554	1.77708	0.00441179	0.933111	0.00182166	0.195225	0.000370474
3728	Q9Y263	Phospholipase A-2-activating protein	PLAA	36	36	60.9	87.156	795	0.863151	0.00858748	0.994899	0.00195976	0.78028	0.0242557	3.10858	0.00602398	0.996087	0.0119113	1.19581	0.3908	0.981486	0.00957607	0.97567	0.0971587	0.985342	0.0185138	1.87892	0.260176	0.866542	0.0181137	2.09034	0.00901326	0.783346	0.0211091	2.69474	0.00470434	0.794999	0.0213426	2.68461	0.00536187	0.903991	0.0369171	4.08379	0.0623038
5670	Q12931	Heat shock protein 75 kDa, mitochondrial	TRAP1	36	36	57	80.109	704	0.885956	0.000858105	0.0968564	2.83057e-05	0.880556	0.0221846	2.51939	0.016549	0.896028	0.00412773	0.46067	0.000786485	0.899487	0.00451299	0.501729	0.00100541	1.00386	0.00122823	0.12235	0.0439861	0.988759	0.00479359	0.484809	0.0720766	0.982733	0.0287097	2.92141	0.312342	0.978953	0.0294362	3.00691	0.281933	0.993905	0.0243841	2.45337	0.421181
3012	Q7Z2W4	Zinc finger CCCH-type antiviral protein 1	ZC3HAV1	36	35	56.2	101.43	902	1.05413	0.00603333	0.572351	0.00609016	0.832981	0.013449	1.61456	0.00321919	1.30812	0.00772665	0.590668	0.00031403	1.307	0.0130932	1.00177	0.000906199	0.999144	0.00866067	0.866809	0.468189	0.805837	0.00876951	1.08825	0.00101786	0.636777	0.00747606	1.17405	0.00021179	0.637322	0.0123828	1.94294	0.000582622	0.790206	0.0147962	1.87245	0.00247511
5800	Q96QK1	Vacuolar protein sorting-associated protein 35	VPS35	36	36	47	91.706	796	1.40197	0.00655922	0.467857	0.00013306	1.41649	0.0124114	0.876209	0.000443197	1.39113	0.0205751	1.47902	0.00137576	1.39492	0.0104762	0.751022	0.000351336	1.00273	0.0135067	1.34699	0.424676	1.00779	0.018144	1.80037	0.349205	1.01823	0.0162276	1.5937	0.186311	1.01546	0.0156379	1.53997	0.210489	1.01036	0.00633694	0.627197	0.121263
6367	Q9P2R3	Rabankyrin-5	ANKFY1	36	34	45.9	128.4	1169	1.2271	0.0130354	1.0623	0.00163733	1.12763	0.0106898	0.947984	0.00346549	1.14274	0.023577	2.0632	0.0130206	1.13431	0.0160927	1.41872	0.00700432	0.992619	0.0350685	3.53293	0.438284	1.07382	0.0218086	2.03095	0.0382386	0.986778	0.0145519	1.47469	0.232864	0.994115	0.0224767	2.26098	0.41671	0.918944	0.00542947	0.590838	0.00223018
67	O75534	Cold shock domain-containing protein E1	CSDE1	36	34	45.1	88.884	798	1.91918	0.0174295	0.908177	0.000179622	1.54387	0.0311578	2.01816	0.00162923	2.17826	0.0193439	0.888044	0.000134671	2.26737	0.0171797	0.757695	9.18306e-05	1.04091	0.0169838	1.63163	0.0680775	0.881058	0.00233572	0.265104	0.000192724	0.708763	0.0156215	2.20406	0.0014357	0.680909	0.0145498	2.13681	0.00103838	0.804446	0.0196986	2.44872	0.00502154
933	P23229	Integrin alpha-6	ITGA6	36	36	43	126.6	1130	1.99626	0.0494769	2.47849	0.00122569	1.27278	0.0393363	3.09059	0.0099995	2.33213	0.0279393	1.19802	0.000219686	2.23833	0.0246847	1.10282	0.000198474	0.959779	0.0222149	2.31459	0.107864	0.85598	0.0317065	3.70412	0.0229434	0.545757	0.0236967	4.34199	0.00136115	0.568628	0.0113756	2.00054	0.000347708	0.637581	0.00501583	0.786697	9.57645e-05
7681	Q2NKX8	DNA excision repair protein ERCC-6-like	ERCC6L	36	36	42.6	141.1	1250	1.28299	0.0542039	4.22479	0.0171222	1.00917	0.0207876	2.05986	0.34479	1.27236	0.0337625	2.65353	0.00746206	1.32894	0.0175902	1.32363	0.00142175	1.04446	0.0422841	4.0484	0.194541	1.00836	0.0610025	6.04969	0.431191	0.79315	0.0356243	4.4915	0.0144079	0.759384	0.0107765	1.41911	0.00100122	0.786576	0.0195575	2.4864	0.00416489
2366	Q9NZ08	Endoplasmic reticulum aminopeptidase 1	ERAP1	36	36	42.2	107.23	941	0.994515	0.0114945	1.15579	0.343602	1.00492	0.0506791	5.04309	0.448305	1.00057	0.0217299	2.17174	0.483034	0.998006	0.0120691	1.20932	0.446218	0.997434	0.0162957	1.63376	0.45041	0.993944	0.0322808	3.24775	0.445437	1.00435	0.028618	2.84942	0.43679	1.00693	0.0439575	4.3655	0.429889	1.01047	0.061452	6.08155	0.419454
1637	Q8TEM1	Nuclear pore membrane glycoprotein 210	NUP210	36	36	31.3	205.11	1887	1.16379	0.0130172	1.11852	0.00312311	0.913436	0.0272047	2.97828	0.0437972	0.947735	0.00862745	0.910323	0.0131293	1.00653	0.0253549	2.51904	0.401873	1.06204	0.0242805	2.28622	0.0616357	1.22797	0.00733848	0.597612	0.00051713	0.963809	0.0197877	2.05307	0.106115	0.907508	0.0263108	2.89924	0.0366727	0.784882	0.0165671	2.11078	0.00294883
5275	Q9NRL2	Bromodomain adjacent to zinc finger domain protein 1A	BAZ1A	36	36	31	178.7	1556	3.496	0.143836	4.11431	0.00164449	3.07327	0.15633	5.08677	0.00279742	3.36325	0.109857	3.26641	0.00107378	3.26714	0.247087	7.5628	0.00574595	0.971424	0.0405004	4.16918	0.287276	1.03947	0.0535518	5.15183	0.256801	0.91378	0.0515975	5.64659	0.123672	0.94066	0.0748671	7.95899	0.274868	0.879081	0.0102328	1.16403	0.00354969
5419	Q12888	Tumor suppressor p53-binding protein 1	TP53BP1	36	36	29.2	213.57	1972	1.00122	0.048838	4.87785	0.473469	0.976699	0.00833511	0.853396	0.0541196	0.976525	0.0206301	2.11261	0.190177	1.16174	0.109695	9.44233	0.128378	1.18966	0.135545	11.3935	0.13467	1.02529	0.0623893	6.08505	0.342839	1.00018	0.0302767	3.02713	0.487429	0.840724	0.0780951	9.28903	0.0951875	0.975511	0.0468516	4.80278	0.340603
5668	Q12789	General transcription factor 3C polypeptide 1	GTF3C1	36	34	25.9	238.87	2109	4.04771	0.448682	11.0848	0.01016	3.8327	0.19375	5.05519	0.00230749	6.39826	0.340937	5.32858	0.00196907	2.5352	1.89305	74.6707	0.242168	0.376259	0.269591	71.6504	0.185946	0.632627	0.0487729	7.70958	0.00875502	0.599022	0.0364853	6.09082	0.00413581	1.55258	1.28585	82.8201	0.291278	0.94688	0.0823302	8.69489	0.315046
7771	A0A0A0MSQ0	Plastin-3	PLS3	36	1	61.1	69.334	617
4077	P00338	L-lactate dehydrogenase A chain	LDHA	35	25	91.3	36.688	332	1.05787	0.0116414	1.10046	0.0190023	0.940647	0.00429286	0.456373	0.00259701	0.736911	0.00341792	0.463817	8.4378e-05	0.751952	0.00400184	0.532193	0.000130114	1.02041	0.00218269	0.213903	0.00561888	1.43555	0.014569	1.01487	0.000558123	1.27647	0.00184909	0.144859	2.23635e-05	1.25094	0.00447546	0.357768	0.000158943	0.889188	0.00779619	0.876777	0.00245968
2572	Q13885	Tubulin beta-2A chain	TUBB2A	35	3	81.1	49.906	445	1.20018	0.0471527	3.92878	0.0252024	1.02723	0.0120056	1.16874	0.0751262	1.03392	0.0535609	5.18038	0.281554	1.14158	0.0499108	4.37207	0.0511965	1.10413	0.036542	3.30957	0.0510872	1.16081	0.110877	9.55168	0.131722	0.993527	0.0462821	4.65836	0.466646	0.899827	0.0384527	4.27334	0.062293	0.855891	0.0383251	4.4778	0.0327281
2713	Q9BVA1	Tubulin beta-2B chain	TUBB2B	35	2	81.1	49.953	445	0.918287	0.0083885	0.913494	0.00519704	0.883935	0.0399702	4.52184	0.0518048	1.00294	0.00244857	0.244139	0.175966	1.00096	0.0151583	1.51439	0.472442	0.998021	0.0151217	1.51517	0.459181	0.915595	0.00656371	0.71688	0.00299978	0.881343	0.0419545	4.76029	0.0542821	0.883091	0.0473348	5.36013	0.0684027	0.962591	0.0493736	5.12924	0.276229
6714	P67936	Tropomyosin alpha-4 chain	TPM4	35	19	79.4	28.521	248	1.31995	0.0204073	1.54606	0.00201782	1.17587	0.0441853	3.75766	0.0283523	1.18859	0.0182247	1.53331	0.00459164	1.15961	0.0159418	1.37475	0.00490104	0.975621	0.0188713	1.93428	0.165522	1.11052	0.000686928	0.0618564	1.93142e-05	0.989302	0.031177	3.15141	0.392344	1.01402	0.0492663	4.85849	0.385189	0.890845	0.0275175	3.08892	0.0294513
3469	P04083	Annexin A1	ANXA1	35	35	77.7	38.714	346	0.978932	0.00090674	0.0926254	0.000923718	0.91707	0.00174243	0.19	0.000220601	0.839388	0.00213651	0.254532	8.84581e-05	0.814563	0.00330987	0.406336	0.000159241	0.970425	0.00615842	0.63461	0.0204158	1.16625	0.00315928	0.270894	0.000180454	1.09255	0.00124016	0.113511	8.97589e-05	1.12584	0.00603059	0.535651	0.00114372	0.936806	0.00227916	0.243291	0.000649233
999	P68366	Tubulin alpha-4A chain	TUBA4A	35	7	76.8	49.924	448	1.25104	0.00558251	0.446229	0.000247018	1.16464	0.00574524	0.493307	0.000607551	1.29474	0.0378834	2.92594	0.00800293	1.3418	0.00232594	0.173345	2.31522e-05	1.03634	0.0278725	2.68952	0.157305	0.966246	0.0239116	2.47469	0.149966	0.899512	0.0247359	2.74993	0.0281497	0.86797	0.00455581	0.524882	0.000594479	0.930935	0.0033576	0.36067	0.00117795
7099	Q05639	Elongation factor 1-alpha 2	EEF1A2	35	16	76.7	50.47	463	0.787238	0.00837799	1.06423	0.00077413	0.721505	0.0206809	2.86636	0.00274608	0.819094	0.00897921	1.09624	0.00122861	0.818062	0.0103893	1.26999	0.00162482	0.99874	0.0238118	2.38418	0.489622	0.961107	0.00262864	0.273501	0.00226928	0.880857	0.0342858	3.89232	0.0376122	0.881969	0.0160529	1.82012	0.00904344	0.916503	0.0341823	3.72964	0.0689333
1445	P04843	Dolichyl-diphosphooligosaccharide--protein glycosyltransferase subunit 1	RPN1	35	35	67.1	68.569	607	0.95272	0.000615007	0.0645528	8.45794e-05	0.973962	0.0184334	1.89262	0.14902	0.939227	0.00243492	0.259247	0.000800871	0.963444	0.00755369	0.784029	0.0201333	1.02578	0.00579388	0.564824	0.023427	1.01437	0.00327847	0.323204	0.0241357	1.03698	0.0221958	2.14042	0.116799	1.01092	0.0251643	2.48926	0.345859	1.0223	0.0186859	1.82783	0.174741
150	P17812	CTP synthase 1	CTPS1	35	34	66	66.69	591	1.22683	0.0029339	0.239146	8.36254e-05	1.1543	0.0123175	1.0671	0.00315075	1.2352	0.0182171	1.47483	0.00296613	1.21314	0.00883346	0.728151	0.000856132	0.982137	0.0197827	2.01425	0.235292	0.993221	0.0126786	1.27651	0.326915	0.934506	0.0151389	1.61999	0.0249189	0.951502	0.0164788	1.73187	0.0498363	0.940884	0.0111163	1.18147	0.0168657
1014	Q06210	Glutamine--fructose-6-phosphate aminotransferase [isomerizing] 1	GFPT1	35	27	62.1	78.806	699	0.963761	0.00390167	0.404838	0.00570184	1.09229	0.0124167	1.13676	0.00878537	0.945099	0.0079906	0.845477	0.0102912	0.947132	0.0161798	1.7083	0.0415177	1.00215	0.0246463	2.45934	0.460566	1.01975	0.00805106	0.789516	0.0665016	1.15574	0.0206509	1.78681	0.00852603	1.15326	0.00817515	0.708872	0.00141552	1.13336	0.0113464	1.00113	0.00357434
4067	O94776	Metastasis-associated protein MTA2	MTA2	35	29	60.5	75.022	668	1.21893	0.0201746	1.65511	0.00417986	1.11411	0.0133948	1.20229	0.0067323	1.57113	0.00290364	0.184812	1.2923e-05	1.52552	0.0152299	0.998347	0.000419179	0.970968	0.00789569	0.813177	0.0334607	0.775831	0.011735	1.51257	0.00136677	0.709112	0.00754129	1.06348	0.000335901	0.730314	0.00612547	0.838745	0.000257848	0.914003	0.0165294	1.80846	0.0176239
6373	Q9UHD8	Septin-9	SEPT9	35	28	60.1	65.401	586	1.12356	0.0175721	1.56396	0.00977371	1.02142	0.0155535	1.52273	0.149205	1.03249	0.00874763	0.847235	0.0325877	1.0285	0.00825779	0.802896	0.0371806	0.996133	0.00792689	0.795766	0.339354	1.0882	0.0115564	1.06197	0.00834569	0.989274	0.0165499	1.67294	0.296177	0.993114	0.0218384	2.19898	0.398548	0.90909	0.0104963	1.15459	0.0065518
895	O95573	Long-chain-fatty-acid--CoA ligase 3	ACSL3	35	32	59.9	80.419	720	1.33984	0.00583133	0.435226	0.000147129	1.40372	0.0302013	2.15152	0.00276603	1.29035	0.0256032	1.9842	0.00382965	1.26307	0.0142036	1.12452	0.00144941	0.97886	0.0305302	3.11895	0.288088	1.03835	0.0255998	2.46542	0.133664	1.08786	0.0125125	1.15019	0.00981127	1.11135	0.0362595	3.26265	0.0450136	1.04768	0.0265447	2.53367	0.105073
4472	F5GZS6	4F2 cell-surface antigen heavy chain	SLC3A2	35	26	58.8	64.872	599	1.58314	0.017458	1.10274	0.000447241	1.59027	0.0123982	0.779626	0.000220371	1.19733	0.00702029	0.586331	0.000631406	1.15545	0.00775048	0.670778	0.00123752	0.965024	0.0042164	0.436922	0.0071189	1.32223	0.00859169	0.649788	0.000354962	1.32819	0.0028732	0.216326	3.83176e-05	1.37632	0.00824824	0.599295	0.000239962	1.0045	0.00670819	0.667811	0.283814
2286	Q92973	Transportin-1	TNPO1	35	29	49.6	102.35	898	1.35477	0.015	1.1072	0.000890634	1.26008	0.023918	1.89813	0.00416145	1.44363	0.0142413	0.986494	0.000514149	1.46837	0.0156229	1.06396	0.000554993	1.01714	0.00753596	0.740899	0.0750265	0.938448	0.00114393	0.121896	0.000172613	0.872857	0.00798731	0.915076	0.00196392	0.858151	0.0107454	1.25216	0.00285007	0.930108	0.0074415	0.800068	0.00558281
664	Q9HCE1	Putative helicase MOV-10	MOV10	35	35	48.7	113.67	1003	2.02789	0.0562525	2.77395	0.00148624	1.85332	0.0497439	2.68405	0.00168535	2.02296	0.0554432	2.7407	0.00145794	2.03611	0.072115	3.5418	0.00239315	1.0065	0.0352787	3.50508	0.423084	1.00244	0.0133325	1.33001	0.431321	0.916141	0.0141264	1.54195	0.0136806	0.910222	0.0185172	2.03436	0.0201597	0.913914	0.025009	2.73647	0.0380551
686	Q9NVI7	ATPase family AAA domain-containing protein 3A	ATAD3A	35	3	44.2	71.368	634	0.741843	0.00706794	0.952755	0.000374564	0.672229	0.0107235	1.59521	0.000534878	0.883752	0.00794351	0.898839	0.00232126	0.878439	0.0109907	1.25116	0.00404686	0.993988	0.0155958	1.56901	0.373452	0.839424	0.0120907	1.44036	0.00281686	0.760653	0.00713839	0.938456	0.000444404	0.765254	0.0188734	2.4663	0.00321383	0.90616	0.0210333	2.32115	0.0236037
1872	C9J2Y9	DNA-directed RNA polymerase subunit beta	POLR2B	35	35	41.2	133.06	1167	1.61866	0.0276672	1.70926	0.000995483	1.47181	0.0115396	0.784044	0.000298721	1.63052	0.047092	2.88816	0.00275402	1.60399	0.0561713	3.50198	0.00424131	0.983729	0.0513446	5.21939	0.407968	0.99273	0.0275675	2.77694	0.417652	0.902664	0.0339768	3.76406	0.0528019	0.917594	0.0320954	3.49777	0.0634284	0.909275	0.0193305	2.12592	0.0214455
2068	O00203	AP-3 complex subunit beta-1	AP3B1	35	31	40.8	121.32	1094	0.864025	0.0182667	2.11414	0.00883539	0.758169	0.0173276	2.28545	0.00255565	0.911419	0.0350052	3.84073	0.0651037	0.899106	0.0158792	1.76611	0.0120075	0.986491	0.0503512	5.10407	0.424666	0.948	0.0348286	3.6739	0.141339	0.831856	0.04862	5.84476	0.0383659	0.843247	0.0190607	2.2604	0.00727173	0.877485	0.0362024	4.1257	0.0394882
3710	Q9NZB2	Constitutive coactivator of PPAR-gamma-like protein 1	FAM120A	35	33	39.5	121.89	1118	0.927453	0.00663268	0.71515	0.00413296	0.836114	0.0115879	1.38593	0.00248597	1.00546	0.0031866	0.316931	0.114193	1.02758	0.0150268	1.46234	0.102767	1.022	0.0181333	1.77429	0.171687	0.922419	0.00872854	0.946266	0.00622451	0.831577	0.0134392	1.61611	0.00316145	0.813673	0.00821868	1.01007	0.000970838	0.901517	0.0148523	1.64748	0.0110511
820	H0YCK3	Double-stranded RNA-specific adenosine deaminase (Fragment)	ADAR	35	1	39.4	132.65	1195	1.0716
5774	Q92896	Golgi apparatus protein 1	GLG1	35	35	37.7	134.55	1179	3.14182	0.0313587	0.998106	0.000107116	3.32786	0.107049	3.21674	0.00105097	2.69446	0.0331255	1.2294	0.000190887	2.44822	0.0925684	3.78105	0.0020207	0.908613	0.0457161	5.03142	0.0952964	1.16603	0.0259764	2.22776	0.0117286	1.23508	0.0392588	3.17866	0.0132538	1.3593	0.0687646	5.05882	0.0170424	1.05921	0.0356762	3.36817	0.11626
462	Q86V48	Leucine zipper protein 1	LUZP1	35	35	37.4	120.27	1076	1.71448	0.0459439	2.67975	0.00204781	1.72776	0.0548094	3.17228	0.00279854	1.46103	0.0123182	0.843117	0.000356407	1.47334	0.00656413	0.445528	9.61177e-05	1.00842	0.00931662	0.92388	0.22872	1.17348	0.0398101	3.39249	0.0240718	1.18256	0.0317493	2.68479	0.0143384	1.17268	0.033496	2.85635	0.017625	1.00774	0.0576041	5.71614	0.432278
4186	Q12769	Nuclear pore complex protein Nup160	NUP160	35	35	35.7	162.12	1436	0.999392	0.0241167	2.41313	0.499756	0.851333	0.0191156	2.24538	0.00811305	1.36145	0.0613999	4.5099	0.0136373	1.35417	0.0130496	0.963661	0.000676928	0.994659	0.0350208	3.52088	0.458952	0.734067	0.0285014	3.88268	0.0056926	0.625316	0.0268968	4.30132	0.00257262	0.628673	0.0108913	1.73242	0.000430027	0.851851	0.0042462	0.498468	0.000410359
874	O75116	Rho-associated protein kinase 2	ROCK2	35	30	33.1	160.9	1388	0.95482	0.0998346	10.4559	0.382863	0.874757	0.0155564	1.77837	0.00757261	1.01641	0.0276822	2.72353	0.299369	1.00055	0.0174861	1.74764	0.482757	0.984398	0.00945542	0.960528	0.121301	0.939405	0.120871	12.8668	0.37605	0.860635	0.036886	4.2859	0.0324027	0.874276	0.0298448	3.41366	0.0263944	0.916149	0.0917565	10.0155	0.249161
3297	Q6PL18	ATPase family AAA domain-containing protein 2	ATAD2	35	33	32.2	158.55	1390	10.698								8.90375	2.96686	33.3215	0.0478507	6.42169	0.433029	6.74323	0.0309145	0.937095	0.219655	23.44	0.470441	0.711729
1850	O94979	Protein transport protein Sec31A	SEC31A	35	35	31.4	133.01	1220	0.941182	0.0105391	1.11977	0.0153779	1.02546	0.0132066	1.28787	0.0958911	0.980402	0.00639552	0.652337	0.0461836	0.980435	0.00664557	0.677819	0.0494968	1.00003	0.00122304	0.122299	0.489731	0.959996	0.0168012	1.75013	0.0709479	1.04596	0.0194521	1.85973	0.0700885	1.04593	0.0191117	1.82725	0.0682434	1.08955	0.00477367	0.438132	0.00141416
5446	Q7L576	Cytoplasmic FMR1-interacting protein 1	CYFIP1	35	20	31	145.18	1253	1.08605	0.0211334	1.9459	0.0274333	1.07099	0.0138319	1.29151	0.0178807	1.03488	0.0071929	0.695044	0.0199387	1.00113	0.0264669	2.64371	0.475495	0.967381	0.029652	3.06518	0.198538	1.04944	0.0234973	2.23902	0.0836474	1.03489	0.00622032	0.601062	0.0151443	1.06978	0.0391847	3.66287	0.105459	0.98613	0.025447	2.58049	0.327662
324	Q15058	Kinesin-like protein KIF14	KIF14	35	35	30.1	186.49	1648	2.91935	0.11384	3.89951	0.00174186	2.12856	0.0923012	4.33633	0.00328857	3.229	0.140655	4.35598	0.00196853	3.39747	0.0499012	1.46877	0.000216341	1.05217	0.0558438	5.30747	0.213861	0.904102	0.0217205	2.40243	0.0240726	0.659199	0.0196058	2.97419	0.00165222	0.626512	0.0281442	4.4922	0.00283366	0.72912	0.00482724	0.662064	0.000158749
3930	Q92538	Golgi-specific brefeldin A-resistance guanine nucleotide exchange factor 1	GBF1	35	34	27.9	206.44	1859	1.51303	0.00139563	0.0922405	3.7001e-06	1.51279	0.0398462	2.63396	0.00297991	1.80117	0.0562862	3.12498	0.00243889	1.81796	0.0325158	1.78859	0.000787152	1.00932	0.0262072	2.59653	0.369693	0.840026	0.0277579	3.30442	0.0145623	0.839891	0.0482457	5.74428	0.0412301	0.832137	0.0356298	4.28172	0.0214759	0.99984	0.0254048	2.54088	0.493294
1541	Q13439	Golgin subfamily A member 4	GOLGA4	35	35	22.9	261.14	2230	1.42154	0.0204674	1.43981	0.00117296	1.41242	0.0470785	3.33318	0.0063439	1.65558	0.0814326	4.91867	0.00744875	1.55892	0.0340608	2.1849	0.00184169	0.941613	0.0667866	7.09279	0.252586	0.858633	0.0313473	3.65083	0.0232514	0.853126	0.0494058	5.79115	0.0501873	0.906026	0.0257502	2.84211	0.034257	0.993586	0.0328306	3.30425	0.443145
1083	Q5UIP0	Telomere-associated protein RIF1	RIF1	35	35	21.8	274.46	2472	3.26524	0.0290359	0.889242	8.21118e-05	3.25224	0.0323214	0.993819	0.000102911	2.90301	0.0779335	2.68458	0.00083466	3.05398	0.101751	3.33177	0.00121854	1.05201	0.0211216	2.00775	0.0655562	1.12478	0.0215786	1.91847	0.0142232	1.1203	0.0390011	3.4813	0.0445943	1.06492	0.0459657	4.31636	0.141392	0.996019	0.018691	1.87657	0.432005
4802	Q96L91	E1A-binding protein p400	EP400	35	35	17.5	343.48	3159	2.49525	0.00715782	0.286858	1.14572e-05	2.25821	0.143411	6.35066	0.00628445	2.8721	0.204855	7.13261	0.00579344	3.09481	0.233858	7.55643	0.00601594	1.07755	0.0146079	1.35567	0.0167702	0.868789	0.0597189	6.87381	0.0835418	0.786259	0.009364	1.19096	0.000957898	0.729676	0.0179971	2.46645	0.00220872	0.905006	0.0552079	6.10028	0.119307
7590	P11413	Glucose-6-phosphate 1-dehydrogenase	G6PD	34	34	77.7	59.256	515	0.868861	0.00334054	0.384474	0.000324189	0.88836	0.00599003	0.67428	0.00143426	0.760326	0.00367707	0.483618	0.000117664	0.791952	0.00598034	0.755139	0.000412803	1.0416	0.0126681	1.21622	0.0405194	1.14275	0.00148112	0.12961	5.38182e-05	1.16839	0.0022399	0.191708	8.8438e-05	1.12173	0.015523	1.38384	0.00790955	1.02244	0.00307257	0.300512	0.00910939
2471	Q5JP53	Tubulin beta chain	TUBB	34	6	77.2	47.766	426	0.81411	0.00569317	0.699311	0.000468535	0.750102	0.00177427	0.236537	2.5204e-05	0.946242	0.0138423	1.46288	0.030388	0.956426	0.00369656	0.386497	0.00356228	1.01076	0.018541	1.83436	0.305014	0.860361	0.0152176	1.76875	0.00585644	0.792717	0.0127698	1.61089	0.00189065	0.784277	0.00237634	0.302997	6.06656e-05	0.921377	0.00456796	0.495775	0.00168025
1867	P22234	Multifunctional protein ADE2	PAICS	34	9	74.1	47.079	425	1.05124	0.0114935	1.09333	0.0232973	1.07017	0.0189099	1.767	0.0325039	0.959071	0.00429455	0.447783	0.00542051	0.96434	0.00618429	0.641297	0.0144227	1.00549	0.00656354	0.652768	0.243854	1.0961	0.0166353	1.51768	0.0142677	1.11584	0.0236942	2.12345	0.0195329	1.10974	0.0262132	2.3621	0.0260296	1.01801	0.015646	1.53693	0.181886
4690	A0A087WSW9	Thioredoxin reductase 1, cytoplasmic	TXNRD1	34	33	74.1	60.078	548	1.15588	0.0181025	1.56612	0.00658603	0.913017	0.00758124	0.83035	0.00376088	0.948258	0.00153109	0.161463	0.000437268	0.93826	0.00660636	0.704108	0.00563671	0.989457	0.00835807	0.844713	0.168427	1.21895	0.0172092	1.4118	0.0030537	0.962837	0.00749976	0.778923	0.0192548	0.973096	0.0143862	1.4784	0.102339	0.789889	0.0100069	1.26688	0.00113166
3661	Q96TA1	Niban-like protein 1	FAM129B	34	34	70	84.137	746	1.35412	0.012102	0.893712	0.000582565	1.22132	0.0223062	1.8264	0.00498457	1.11793	0.00663735	0.59372	0.00157538	1.12585	0.00416427	0.369877	0.000546403	1.00709	0.00551248	0.547368	0.162854	1.21128	0.0140232	1.15772	0.00218484	1.09249	0.0203943	1.86677	0.0224952	1.0848	0.0161509	1.48884	0.0171137	0.901928	0.0089489	0.992196	0.00411922
7677	Q15233	Non-POU domain-containing octamer-binding protein	NONO	34	32	68.2	54.231	471	1.28702	0.0122279	0.950095	0.000904328	1.18588	0.00986852	0.832165	0.00140209	1.45271	0.00891559	0.613721	0.000193762	1.47197	0.00974754	0.662211	0.000213077	1.01326	0.0020467	0.201992	0.0115026	0.885941	0.010399	1.17378	0.00411375	0.816325	0.00402165	0.492653	0.000239586	0.805645	0.00234589	0.291182	7.28337e-05	0.921422	0.00804314	0.872905	0.00516682
541	Q96AE4	Far upstream element-binding protein 1	FUBP1	34	22	67.7	67.56	644	0.870093	0.0063884	0.73422	0.00120567	0.81219	0.00545791	0.671999	0.000421896	1.05722	0.00439747	0.415949	0.00292586	1.05934	0.00562978	0.531444	0.00443667	1.00201	0.00855397	0.853683	0.415262	0.823005	0.00363896	0.442156	0.000211254	0.768235	0.00679967	0.885102	0.000430048	0.766697	0.00205423	0.267933	3.87612e-05	0.933452	0.00798446	0.855369	0.00706018
4588	P34897	Serine hydroxymethyltransferase, mitochondrial	SHMT2	34	33	67.7	55.992	504	0.863223	0.00424572	0.491845	0.000481225	0.823391	0.0071663	0.87034	0.000821805	0.87572	0.00962164	1.09871	0.00297524	0.87185	0.00335902	0.385275	0.000343242	0.995581	0.00720599	0.723798	0.303045	0.985728	0.0116767	1.18457	0.17489	0.940244	0.0053627	0.570352	0.00398293	0.944417	0.00585218	0.61966	0.00545928	0.953857	0.0069532	0.728956	0.0110042
2886	P08243	Asparagine synthetase [glutamine-hydrolyzing]	ASNS	34	34	66.1	64.369	561	1.13789	0.0206399	1.81388	0.0107825	1.46211	0.0240493	1.64484	0.00134647	0.615942	0.0102889	1.67044	0.000358787	0.610797	0.0119401	1.95484	0.000470487	0.991648	0.0243176	2.45224	0.389951	1.8474	0.0178745	0.96755	0.000222228	2.37378	0.00831186	0.350154	1.83017e-05	2.39377	0.0506813	2.11722	0.000658796	1.28493	0.0166108	1.29274	0.00168814
643	Q9H4A4	Aminopeptidase B	RNPEP	34	34	61.5	72.595	650	0.908711	0.0126906	1.39655	0.00942726	0.953699	0.0113198	1.18693	0.0275949	0.797388	0.00679197	0.851776	0.000561243	0.802394	0.00732664	0.913098	0.000686396	1.00628	0.00792527	0.787584	0.253838	1.13961	0.00639286	0.56097	0.00104459	1.19603	0.00686228	0.573756	0.000611366	1.18857	0.0163053	1.37184	0.00368849	1.04951	0.00537892	0.512519	0.00579354
5378	P36578	60S ribosomal protein L4	RPL4	34	34	50.1	47.697	427	0.682994	0.00638111	0.934286	0.000202547	0.534966	0.00566945	1.05978	7.4319e-05	0.975807	0.00619232	0.634585	0.0299425	0.978749	0.0127653	1.30424	0.120206	1.00301	0.00687852	0.685785	0.349878	0.699927	0.0108785	1.55423	0.000656573	0.548229	0.00837209	1.52711	0.000171721	0.546582	0.0119876	2.1932	0.000349531	0.783266	0.0046069	0.588165	0.000225813
535	Q92974	Rho guanine nucleotide exchange factor 2	ARHGEF2	34	34	46.9	111.54	986	1.4392	0.02955	2.05323	0.00224205	1.78204	0.0332057	1.86335	0.000897575	1.2063	0.0065834	0.545752	0.00050824	1.20601	0.0287293	2.38218	0.00938795	0.999761	0.020237	2.02419	0.496934	1.19307	0.0185367	1.5537	0.00453292	1.47728	0.0275359	1.86395	0.00165244	1.47764	0.0208265	1.40945	0.000946743	1.23822	0.0383424	3.09657	0.012354
3589	Q5VTR2	E3 ubiquitin-protein ligase BRE1A	RNF20	34	31	46.3	113.66	975	1.35725	0.0595718	4.38917	0.0131582	1.24203	0.0757695	6.10045	0.0413532	2.05625	0.0677894	3.29674	0.00203809	2.01672	0.0299282	1.484	0.000432299	0.980775	0.020563	2.09661	0.228555	0.660058	0.0412951	6.25628	0.00732826	0.604026	0.0502139	8.3132	0.00801663	0.615866	0.039573	6.42559	0.0052937	0.915111	0.018864	2.06139	0.0231982
6522	Q96PU5	E3 ubiquitin-protein ligase NEDD4-like	NEDD4L	34	29	44.5	111.93	975	2.26238	0.0562189	2.48495	0.000986488	1.89821	0.0854595	4.50211	0.0044271	2.43095	0.0436544	1.79577	0.000464191	2.34205	0.0381034	1.62692	0.000402195	0.96343	0.0032666	0.339059	0.0039446	0.930657	0.0378464	4.06663	0.107627	0.78085	0.0471044	6.03244	0.0221689	0.81049	0.0483308	5.96316	0.0305308	0.839032	0.0173325	2.06577	0.00572353
4826	Q9BUQ8	Probable ATP-dependent RNA helicase DDX23	DDX23	34	34	44	95.581	820	0.84163	0.0209716	2.49179	0.00859966	0.656993	0.00727274	1.10697	0.000224735	1.1879	0.0250978	2.11279	0.0086408	1.18503	0.0220246	1.85857	0.00690773	0.997581	0.0203258	2.03751	0.465208	0.708502	0.0315399	4.45163	0.00580813	0.553071	0.0107015	1.93492	0.000286685	0.554412	0.00414833	0.748239	4.33365e-05	0.78062	0.027725	3.55166	0.00786664
5768	Q8WWM7	Ataxin-2-like protein	ATXN2L	34	2	41.5	113.37	1075	1.39206	0.0337487	2.42438	0.00364938	1.3324	0.028405	2.13187	0.00359884	1.51029	0.0028746	0.190334	1.58655e-05	1.50249	0.00397031	0.264249	3.12108e-05	0.994832	0.00440058	0.442344	0.181287	0.921713	0.0209616	2.2742	0.0327559	0.882209	0.0173213	1.96339	0.0105321	0.886792	0.0212617	2.39759	0.0168989	0.957142	0.00490399	0.512358	0.00642785
6567	O00267	Transcription elongation factor SPT5	SUPT5H	34	34	41.4	121	1087	1.63488	0.0303171	1.85439	0.00113429	1.69717	0.0105894	0.623943	0.000115293	1.77215	0.0142354	0.803285	0.000169807	1.78289	0.0281452	1.57863	0.000644238	1.00606	0.0107309	1.06663	0.311564	0.922538	0.0104135	1.12879	0.00882433	0.957687	0.0135976	1.41984	0.0451625	0.951919	0.0196867	2.06811	0.0682445	1.0381	0.0248746	2.39617	0.129987
409	Q5VT52	Regulation of nuclear pre-mRNA domain-containing protein 2	RPRD2	34	34	37.6	156.02	1461	1.57129	0.0388851	2.47473	0.00229269	1.28689	0.00766754	0.59582	0.00035666	1.78924	0.0688938	3.85045	0.00374253	1.79104	0.072495	4.04766	0.00411744	1.001	0.00871868	0.870995	0.456415	0.878187	0.0535398	6.09662	0.0787436	0.719236	0.0243645	3.38756	0.00374557	0.718516	0.0253321	3.52561	0.00402656	0.819001	0.0236213	2.88416	0.00836458
4765	Q8TAQ2	SWI/SNF complex subunit SMARCC2	SMARCC2	34	1	35.1	132.88	1214	1.05749	0.0275025	2.60074	0.0842866	1.04881	0.0296271	2.82483	0.117934	1.0188	0.026211	2.57274	0.267558	1.07082	0.0108575	1.01394	0.0113183	1.05106	0.0250186	2.38032	0.08747	1.03798	0.0119636	1.15259	0.0430031	1.02946	0.00576832	0.560326	0.018098	0.979445	0.027648	2.82282	0.274315	0.991793	0.00722074	0.728049	0.187996
6573	O14617	AP-3 complex subunit delta-1	AP3D1	34	34	33.5	130.16	1153	1.12606	0.0124069	1.10179	0.00476358	1.12345	0.0306353	2.7269	0.0278716	1.13816	0.0128105	1.12555	0.0042356	1.16478	0.0275592	2.36603	0.0133236	1.02339	0.0282982	2.76513	0.241564	0.989374	0.0147717	1.49303	0.277051	0.987075	0.0332614	3.3697	0.378128	0.964511	0.0475558	4.93056	0.278695	0.997676	0.0185219	1.8565	0.462259
3128	Q9UIG0	Tyrosine-protein kinase BAZ1B	BAZ1B	34	34	32	170.9	1483	2.35176	0.0596371	2.53585	0.000968171	1.85504	0.0486447	2.62231	0.00160581	2.43273	0.0665509	2.73565	0.00107265	2.43128	0.0603309	2.48145	0.00088419	0.999404	0.00271663	0.271825	0.424266	0.966718	0.0359363	3.71735	0.233721	0.762533	0.0361752	4.74409	0.0113685	0.762988	0.0349523	4.58097	0.0106667	0.788785	0.0119384	1.51352	0.00159253
2073	O14776	Transcription elongation regulator 1	TCERG1	34	34	29.4	123.9	1098	0.960878	0.0176623	1.83814	0.0796066	0.814265	0.0314408	3.86125	0.0139175	1.05896	0.0397671	3.75531	0.133833	1.11051	0.0115241	1.03772	0.00533841	1.04869	0.0520859	4.96677	0.214643	0.907383	0.0467496	5.15213	0.0966023	0.768932	0.0525418	6.83309	0.0246984	0.733232	0.0253337	3.45507	0.00447867	0.847417	0.017423	2.05601	0.00642446
4197	Q13315	Serine-protein kinase ATM	ATM	34	34	16.2	350.68	3056	1.03065	0.029477	2.86003	0.198583	1.04832	0.0121804	1.16189	0.0288713	0.930812	0.0288565	3.10014	0.0708028	0.976286	0.022016	2.25507	0.201084	1.04885	0.0530506	5.05796	0.217229	1.10726	0.0665398	6.00939	0.118298	1.12625	0.047518	4.21915	0.0571194	1.07379	0.0235723	2.19525	0.0438143	1.01714	0.0178998	1.7598	0.216093
4446	A0A087WV29	RNA cytidine acetyltransferase	NAT10	34	1	51.7	93.533	834
4925	F8VXC8	SWI/SNF complex subunit SMARCC2	SMARCC2	34	1	34.2	136.18	1245
211	P43686	26S protease regulatory subunit 6B	PSMC4	33	33	83.5	47.366	418	0.880367	0.00721245	0.819254	0.00180927	0.810781	0.0131389	1.62052	0.00239883	1.05545	0.00470614	0.445891	0.00356104	1.08256	0.00617333	0.57025	0.00276967	1.02569	0.00576863	0.562412	0.0233888	0.834119	0.00556817	0.66755	0.000562681	0.768189	0.0105958	1.37933	0.0010427	0.748945	0.0145099	1.93738	0.00166557	0.920958	0.0182772	1.98459	0.0249792
4646	Q02790	Peptidyl-prolyl cis-trans isomerase FKBP4	FKBP4	33	31	78.6	51.804	459	1.04481	0.0111365	1.06588	0.0281452	0.942887	0.0125385	1.32979	0.022608	0.971208	0.00709497	0.73053	0.0279419	0.95577	0.0025206	0.263724	0.00161646	0.984104	0.00826118	0.839462	0.0977307	1.07579	0.0189722	1.76356	0.0284324	0.970839	0.013516	1.3922	0.0826373	0.986521	0.0157171	1.59319	0.244276	0.902445	0.0144104	1.59681	0.0106142
3761	Q5TCU3	Tropomyosin beta chain	TPM2	33	3	76.4	32.814	284	2.22232	0.0291885	1.31343	0.000284697	1.81562	0.0357433	1.96865	0.000955821	2.72861	0.0185997	0.681654	5.78694e-05	2.70026	0.0683633	2.53172	0.000804755	0.989613	0.0181863	1.83772	0.317912	0.814452	0.0052783	0.64808	0.000404277	0.665404	0.0102888	1.54624	0.000472557	0.672388	0.0120747	1.79579	0.000678708	0.816995	0.00935276	1.14478	0.00130238
1454	P12268	Inosine-5-monophosphate dehydrogenase 2	IMPDH2	33	33	70.4	55.804	514	0.938584	0.00684826	0.729638	0.00611286	0.909679	0.00555153	0.610274	0.00187972	0.984132	0.00874733	0.888837	0.106407	0.986745	0.00422225	0.427896	0.0442283	1.00266	0.00512443	0.511086	0.326478	0.953717	0.00780571	0.818451	0.0136789	0.924347	0.00277726	0.300456	0.000672618	0.921899	0.00284074	0.30814	0.000660322	0.969204	0.00576135	0.594441	0.0166669
786	A0A087WWU8	Tropomyosin alpha-3 chain	TPM3	33	0	68.7	26.42	227	1.06462	0.0140289	1.31774	0.0219065	1.02804	0.00956074	0.929993	0.0493443	1.06392	0.00679714	0.638875	0.00555181	1.08054	0.0102405	0.947724	0.00787459	1.01561	0.00629363	0.619687	0.0653488	1.00065	0.0185332	1.85212	0.481118	0.966277	0.0038236	0.395704	0.00631207	0.951421	0.00895614	0.941344	0.0162284	0.965649	0.0184045	1.90592	0.102995
1539	Q13177	Serine/threonine-protein kinase PAK 2	PAK2	33	23	68.7	58.042	524	1.09954	0.0156785	1.42591	0.0119089	1.03612	0.0289543	2.7945	0.165081	1.09076	0.00263586	0.241654	0.000421128	1.08742	0.0162695	1.49615	0.0163792	0.996942	0.0126985	1.27374	0.420376	1.00805	0.0145291	1.4413	0.313495	0.949903	0.0255171	2.68628	0.0962491	0.952817	0.0288963	3.03272	0.125086	0.942315	0.0160858	1.70705	0.035165
4454	A8K7Q2	Heat shock cognate 71 kDa protein	HSPA8	33	2	67.6	45.338	410	0.661445	0.0174404	2.63671	0.0200765	0.47107								1.22611	0.0585428	4.7747	0.0969034													0.362389				0.735553
6957	Q9UBT2	SUMO-activating enzyme subunit 2	UBA2	33	33	67	71.223	640	0.967505	0.029947	3.09528	0.201113	0.906223	0.0194116	2.14203	0.0203093	0.973763	0.0102507	1.05269	0.0627792	0.971155	0.00556851	0.573391	0.0176899	0.997322	0.0139257	1.39631	0.437448	0.993574	0.0344415	3.46642	0.446319	0.930641	0.0194169	2.0864	0.0354752	0.93314	0.0251765	2.69804	0.0596929	0.93666	0.0146661	1.56578	0.0249947
6949	Q9NZN4	EH domain-containing protein 2	EHD2	33	31	63.2	61.161	543	4.51418	0.091987	2.03774	0.000341878	4.48247	0.0381773	0.851701	6.00681e-05	2.72792	0.0395838	1.45106	0.000262015	2.69529	0.062303	2.31155	0.000672795	0.988037	0.0154033	1.55898	0.263018	1.6548	0.0295584	1.78621	0.00101409	1.64318	0.0279984	1.70391	0.000943407	1.66308	0.0488303	2.93614	0.00267813	0.992977	0.0133975	1.34923	0.330206
4112	P23921	Ribonucleoside-diphosphate reductase large subunit	RRM1	33	33	59.7	90.069	792	2.87287	0.0277724	0.966715	0.00010988	2.46705	0.0321544	1.30336	0.000239885	4.08805	0.0444471	1.08725	0.000103519	3.99289	0.139112	3.48399	0.00107323	0.976722	0.0428917	4.39139	0.333739	0.702748	0.0075063	1.06814	0.000318708	0.603479	0.00627502	1.03981	0.000125213	0.617862	0.0227913	3.68874	0.00177695	0.858742	0.0163967	1.90939	0.00663223
6453	O43776	Asparagine--tRNA ligase, cytoplasmic	NARS	33	27	58.4	62.942	548	0.940511	0.0144872	1.54036	0.0274395	0.984275	0.00936237	0.951195	0.11842	0.867141	0.00845651	0.975217	0.00201593	0.880603	0.00858943	0.975403	0.00257135	1.01552	0.0186447	1.83597	0.24219	1.08461	0.00771198	0.711037	0.00409754	1.13508	0.0196737	1.73324	0.0102298	1.11773	0.0147972	1.32387	0.00769162	1.04653	0.0213886	2.04376	0.0796132
7379	P33992	DNA replication licensing factor MCM5	MCM5	33	33	58.4	82.285	734	1.48432	0.00827171	0.557272	0.000145754	1.41128	0.0108333	0.767623	0.000346405	1.81954	0.0354413	1.94782	0.000930893	1.77329	0.0175233	0.988182	0.000256441	0.974584	0.00957767	0.982745	0.0591114	0.815768	0.0186884	2.2909	0.00508982	0.775627	0.0211383	2.72531	0.00440169	0.795855	0.0138317	1.73796	0.00228493	0.950794	0.00800707	0.842145	0.01277
1892	P61221	ATP-binding cassette sub-family E member 1	ABCE1	33	25	57.8	67.314	599	0.889732	0.0103956	1.16839	0.00439509	0.732984	0.0100983	1.3777	0.000714353	1.15052	0.00980833	0.852515	0.00210745	1.16411	0.0135174	1.16118	0.00335178	1.01182	0.00513614	0.507616	0.0737889	0.773333	0.00695475	0.899322	0.000470309	0.637091	0.0121261	1.90336	0.000558004	0.629651	0.0113814	1.80757	0.000472065	0.823826	0.0111326	1.35133	0.00198802
5174	Q16822	Phosphoenolpyruvate carboxykinase [GTP], mitochondrial	PCK2	33	33	56.9	70.729	640	1.37428	0.00843926	0.614085	0.00025394	1.71857	0.0167508	0.974691	0.000271362	0.515366	0.00326963	0.634429	2.27587e-05	0.534115	0.0117414	2.19829	0.000317634	1.03638	0.0282037	2.72137	0.159182	2.66661	0.0334439	1.25417	0.00020112	3.33466	0.0391143	1.17296	0.000140229	3.2176	0.0564114	1.75321	0.000322944	1.25052	0.0141171	1.1289	0.00157818
5617	P15170	Eukaryotic peptide chain release factor GTP-binding subunit ERF3A	GSPT1	33	16	56.9	55.755	499	0.815663	0.011402	1.39789	0.00190536	0.757999	0.00699233	0.922473	0.000417126	0.806966	0.00700917	0.868583	0.000658339	0.809012	0.00825088	1.01987	0.000931385	1.00254	0.0186189	1.85718	0.445568	1.01078	0.0111987	1.10793	0.216505	0.93932	0.0125735	1.33858	0.020284	0.936944	0.00949646	1.01356	0.0110017	0.929304	0.0093883	1.01025	0.00861348
225	P49591	Serine--tRNA ligase, cytoplasmic	SARS	33	33	56.2	58.777	514	1.34124	0.0250725	1.86936	0.00267045	1.2132	0.0383902	3.16437	0.0152945	1.02192	0.0164689	1.61157	0.155157	1.02049	0.0122058	1.19607	0.116504	0.998601	0.0207446	2.07736	0.483613	1.31247	0.010642	0.810841	0.000578638	1.18718	0.028497	2.40039	0.0111231	1.18885	0.0304445	2.56085	0.0124089	0.90454	0.0290075	3.20688	0.0413149
7561	O60488	Long-chain-fatty-acid--CoA ligase 4	ACSL4	33	30	55.8	79.187	711	3.38533	0.0156449	0.462139	2.15063e-05	2.8514	0.0598445	2.09877	0.000520888	3.51244	0.0262903	0.748492	5.47309e-05	3.53227	0.051773	1.46571	0.000208748	1.00565	0.0100412	0.998482	0.312404	0.963812	0.00936151	0.971301	0.0305762	0.811801	0.0169419	2.08695	0.00401811	0.807243	0.0249208	3.08715	0.00821649	0.842282	0.0215107	2.55386	0.00911122
7469	Q99798	Aconitate hydratase, mitochondrial	ACO2	33	33	55.6	85.424	780	1.13378	0.0079104	0.697703	0.00173768	1.07027	0.0119637	1.11782	0.0138428	0.882458	0.00928376	1.05203	0.00309538	0.883881	0.0135307	1.53083	0.00667729	1.00161	0.00637178	0.636153	0.409812	1.28479	0.0174956	1.36174	0.00187325	1.21282	0.0265619	2.19009	0.00757101	1.21087	0.032232	2.66188	0.0112009	0.943983	0.0112303	1.18967	0.0190466
4126	P35241	Radixin	RDX	33	23	55.2	68.563	583	1.0726	0.0253989	2.36796	0.0511296	0.96944	0.0280176	2.89008	0.199745	1.10016	0.00318032	0.289079	0.00050328	1.09751	0.0131379	1.19707	0.00880912	0.997592	0.0134733	1.35058	0.442	0.974956	0.0259548	2.66215	0.223506	0.881183	0.0280397	3.18205	0.0260735	0.88331	0.0241905	2.73862	0.0204153	0.903819	0.00519356	0.574624	0.00145242
2162	P51659	Peroxisomal multifunctional enzyme type 2	HSD17B4	33	33	53.9	79.685	736	0.838731	0.00945516	1.12732	0.00171214	0.820617	0.0120902	1.47331	0.00226037	0.845773	0.0131931	1.55989	0.00362864	0.858644	0.00789283	0.91922	0.0015532	1.01522	0.0133973	1.31964	0.18471	0.991674	0.0220137	2.21985	0.377976	0.970257	0.0253983	2.61769	0.185368	0.955713	0.0125598	1.31418	0.0361742	0.978403	0.0227737	2.32764	0.22629
2487	E7EQR4	Ezrin	EZR	33	24	53.4	69.371	586	1.24111	0.00852943	0.687243	0.000624254	1.19103	0.0143866	1.20791	0.00280698	1.08058	0.0175426	1.62343	0.0219891	1.05011	0.0113494	1.08078	0.0237212	0.971799	0.0112897	1.16173	0.0653844	1.14855	0.010646	0.926904	0.00254491	1.10221	0.017608	1.59753	0.0141359	1.13419	0.0218564	1.92704	0.0126829	0.959647	0.0107115	1.1162	0.0320673
4599	P45974	Ubiquitin carboxyl-terminal hydrolase 5	USP5	33	32	53.3	95.785	858	0.999151	0.00353407	0.353708	0.417447	0.980005	0.00875472	0.893335	0.0753613	0.9848	0.00569496	0.578286	0.0584011	1.01322	0.0041898	0.413515	0.0436565	1.02885	0.00451797	0.439126	0.0118096	1.01457	0.00777144	0.765982	0.10022	0.99513	0.0128347	1.28975	0.374588	0.967222	0.00833544	0.861792	0.02962	0.980838	0.00546041	0.556709	0.0363442
273	Q01780	Exosome component 10	EXOSC10	33	33	52.4	100.83	885	2.64018	0.039286	1.488	0.000286403	2.41296	0.0131963	0.54689	4.36023e-05	3.46046	0.0117194	0.338665	1.13427e-05	3.26573	0.0236697	0.72479	5.45509e-05	0.943726	0.00462783	0.490378	0.0033503	0.762957	0.00971425	1.27324	0.000838487	0.697295	0.00155752	0.223366	1.32371e-05	0.738874	0.00237849	0.321908	4.14806e-05	0.913937	0.0117212	1.2825	0.00905459
5323	G3V5R9	Kinesin light chain 1	KLC1	33	2	52.4	71.407	630	1.23547	0.0397197	3.21495	0.013504	1.08168	0.0479533	4.43321	0.111389	1.19701	0.012272	1.02522	0.00192647	1.2461	0.0258158	2.07173	0.00538977	1.04101	0.0195111	1.87424	0.0840013	1.03213	0.0431659	4.18221	0.256894	0.903657	0.0384433	4.2542	0.0663173	0.868057	0.0542444	6.24894	0.0705159	0.875526	0.0458829	5.24061	0.0585628
3121	Q9UG63	ATP-binding cassette sub-family F member 2	ABCF2	33	33	47.8	71.289	623	1.49192	0.0333271	2.23384	0.00227243	1.36037	0.0174649	1.28383	0.00116876	1.69826	0.00350254	0.206243	1.25799e-05	1.70223	0.0415528	2.44107	0.00173661	1.00234	0.0241437	2.40873	0.457473	0.8785	0.0193637	2.20418	0.0123192	0.80104	0.0114795	1.43307	0.00165898	0.79917	0.0155746	1.94885	0.0029892	0.911827	0.0305747	3.35312	0.0521112
3464	O95786	Probable ATP-dependent RNA helicase DDX58	DDX58	33	33	47	106.6	925	0.976822	0.027453	2.81044	0.24996	0.914476	0.0365732	3.99937	0.0741415	0.963504	0.0264336	2.74349	0.154292	1.0026	0.015576	1.55357	0.436065	1.04057	0.0221583	2.12943	0.102567	1.01382	0.0401958	3.96477	0.369007	0.949115	0.0554203	5.83916	0.24066	0.912108	0.0343977	3.77123	0.0641081	0.936174	0.0202513	2.1632	0.0443565
2978	Q15386	Ubiquitin-protein ligase E3C	UBE3C	33	33	45.2	123.92	1083	1.11177	0.0258842	2.32819	0.0245908	0.959022	0.0171724	1.79062	0.070721	1.28527	0.0146231	1.13775	0.00130717	1.3161	0.0131859	1.00189	0.000867048	1.02399	0.00668014	0.652363	0.0346549	0.865014	0.0162818	1.88226	0.00715095	0.746167	0.00507721	0.680439	0.000199977	0.728684	0.00754488	1.03541	0.00038643	0.862606	0.0148696	1.7238	0.00577653
2309	Q96KR1	Zinc finger RNA-binding protein	ZFR	33	33	44.9	117.01	1074	2.10651	0.0558352	2.6506	0.00126498	2.00165	0.0130928	0.6541	8.53923e-05	2.4154	0.0662855	2.74428	0.00109024	2.35524	0.112933	4.79497	0.00340966	0.975091	0.0513277	5.26389	0.353232	0.872115	0.0446436	5.119	0.0532503	0.828701	0.0255758	3.08625	0.0108854	0.84987	0.0362087	4.2605	0.0272855	0.95022	0.0254717	2.68062	0.0968998
5918	H3BUF6	Ataxin-2-like protein	ATXN2L	33	1	41.2	112.71	1068					1.5222				1.3439																1.13267
7070	P19174	1-phosphatidylinositol 4,5-bisphosphate phosphodiesterase gamma-1	PLCG1	33	33	39.1	148.53	1290	1.64042	0.0155671	0.948971	0.000295034	1.77922	0.0367103	2.06328	0.00110396	1.37915	0.0187687	1.36089	0.00121914	1.43006	0.0270283	1.89001	0.0019587	1.03692	0.027374	2.63994	0.151466	1.18944	0.0266488	2.24045	0.00955008	1.29009	0.0400345	3.10324	0.00918346	1.24416	0.0429501	3.45215	0.0146206	1.08461	0.0214121	1.97417	0.0289746
3080	Q9BXP5	Serrate RNA effector molecule homolog	SRRT	33	32	37.8	100.67	876	0.788022	0.0019233	0.244067	4.11573e-05	0.741531	0.0264093	3.56145	0.00517722	1.04653	0.00581731	0.555864	0.00762501	1.03422	0.0106089	1.02578	0.0418349	0.988237	0.00705413	0.713809	0.119355	0.752982	0.00548853	0.728905	0.000246744	0.708559	0.0277975	3.9231	0.00452154	0.716993	0.0263602	3.6765	0.004312	0.941003	0.031267	3.32273	0.102521
5805	Q99613	Eukaryotic translation initiation factor 3 subunit C	EIF3C	33	33	35.5	105.34	913	0.944065	0.0157543	1.66877	0.0357959	0.946596	0.00753966	0.796502	0.0096991	1.23739	0.0116796	0.943891	0.00120484	1.24552	0.0147886	1.18734	0.00180162	1.00657	0.0130669	1.29816	0.328613	0.762948	0.0150907	1.97794	0.00201906	0.764994	0.00712347	0.931179	0.00045903	0.759998	0.0139913	1.84096	0.00169428	1.00268	0.0105732	1.05449	0.408187
2615	Q5VZK9	F-actin-uncapping protein LRRC16A	LRRC16A	33	33	33.4	151.56	1371	1.14312	0.0252345	2.20752	0.0147468	0.974507	0.0238253	2.44486	0.202684	1.0146	0.0409091	4.03203	0.365102	1.03458	0.0160327	1.54968	0.0809542	1.01969	0.0543446	5.32952	0.358426	1.12666	0.0207179	1.83888	0.0127885	0.96048	0.0543861	5.66238	0.28606	0.941932	0.0223618	2.37404	0.0618288	0.852501	0.0368316	4.32042	0.0290992
5497	Q9BZF9	Uveal autoantigen with coiled-coil domains and ankyrin repeats	UACA	33	33	32.8	162.5	1416	1.66052	0.0506177	3.04831	0.00289753	1.71827	0.0576645	3.35596	0.00317518	1.42315	0.00822334	0.577826	0.000188682	1.42205	0.0679493	4.77828	0.0122923	0.999222	0.0518552	5.18956	0.486588	1.16679	0.041574	3.56311	0.0279917	1.20737	0.045944	3.80529	0.0225257	1.20831	0.0668155	5.52966	0.0432603	1.03478	0.00841702	0.813411	0.0268401
4276	Q8N3D4	EH domain-binding protein 1-like protein 1	EHBP1L1	33	31	32.4	161.85	1523	1.53392	0.03973	2.5901	0.00273548	1.37778	0.0375346	2.72428	0.00483808	1.37403	0.0213428	1.5533	0.00161721	1.39129	0.0228981	1.64582	0.00170027	1.01256	0.00699815	0.691134	0.106697	1.11636	0.0218972	1.96147	0.0167	1.00273	0.0169328	1.68867	0.437617	0.990291	0.0234339	2.36636	0.366762	0.898209	0.0321314	3.57728	0.0442844
7704	Q8NI27	THO complex subunit 2	THOC2	33	2	27.1	182.77	1593	1.20995	0.0264757	2.18818	0.00772447	1.18633	0.0364323	3.07101	0.0178774	1.28059	0.0210131	1.6409	0.00277408	1.28797	0.0262534	2.03836	0.00408975	1.00577	0.0118111	1.17434	0.333303	0.944837	0.00785126	0.830965	0.0098536	0.926398	0.013422	1.44884	0.0159219	0.921085	0.0179681	1.95075	0.0242658	0.980484	0.011396	1.16229	0.115525
2671	Q8WWQ0	PH-interacting protein	PHIP	33	31	25.5	206.69	1821	1.94366	0.0257286	1.32372	0.000371	1.84304	0.0395589	2.14639	0.00109508	1.75515	0.0680545	3.87742	0.00398402	1.77315	0.125871	7.09872	0.0124572	1.01026	0.0405419	4.01303	0.398547	1.1074	0.0589504	5.32329	0.100895	1.05008	0.020419	1.94453	0.0660085	1.03941	0.0550791	5.29905	0.261638	0.948231	0.0317931	3.35289	0.125971
3164	F2Z2U4	Transformation/transcription domain-associated protein	TRRAP	33	32	12.8	436.13	3848	1.02727	0.0527185	5.13192	0.313922	0.860538	0.0583364	6.77906	0.0730593	1.12567	0.0133338	1.18452	0.00552139	1.15657	0.0474334	4.10122	0.0395112	1.02744	0.0306605	2.98415	0.226198	0.912578	0.0582571	6.38379	0.143378	0.764464	0.0590154	7.71984	0.029794	0.744044	0.0752558	10.1144	0.0404225	0.837697	0.038203	4.56048	0.0261021
3473	P07951	Tropomyosin beta chain	TPM2	33	0	75.7	32.85	284
5065	G3V1J5	Exosome complex exonuclease RRP44	DIS3	33	1	57.5	90.583	796
1858	P08758	Annexin A5	ANXA5	32	32	83.8	35.936	320	1.07822	0.00320642	0.29738	0.000837787	1.05053	0.0135115	1.28616	0.0321261	0.934937	0.00729695	0.780475	0.00618332	0.933183	0.0121443	1.30139	0.0158123	0.998124	0.0146687	1.46963	0.460062	1.15326	0.01084	0.939942	0.00247947	1.12363	0.0229187	2.0397	0.0162268	1.12575	0.0240846	2.13944	0.0172588	0.974312	0.0108734	1.11601	0.071531
1864	P12429	Annexin A3	ANXA3	32	4	79.3	36.375	323	1.08395	0.0113965	1.05139	0.00894321	1.06907	0.0195442	1.82814	0.0354538	0.812786	0.0125997	1.55019	0.00225408	0.769626	0.0119534	1.55314	0.00134288	0.946898	0.0286107	3.02152	0.10476	1.33362	0.0279382	2.09492	0.00345805	1.31532	0.0438544	3.33413	0.00931398	1.38908	0.00758441	0.546002	0.000189843	0.986277	0.0186211	1.88801	0.273647
5676	Q13509	Tubulin beta-3 chain	TUBB3	32	7	78.9	50.432	450	1.06544	0.0079877	0.749709	0.00727398	1.04909	0.00693357	0.660915	0.00966919	1.15568	0.00430852	0.372811	0.000382429	1.15333	0.00649778	0.563393	0.000895097	0.997963	0.00909627	0.911483	0.42491	0.921913	0.00385292	0.417927	0.00121336	0.907763	0.00295834	0.325893	0.000513664	0.909616	0.0110371	1.21338	0.0073144	0.984652	0.000911746	0.0925958	0.00175535
6060	P60842	Eukaryotic initiation factor 4A-I	EIF4A1	32	7	77.6	46.153	406	1.08757	0.00570643	0.524695	0.00210832	0.978239	0.00211307	0.216008	0.00465074	1.23813	0.00245515	0.198296	5.31395e-05	1.24761	0.00805447	0.645589	0.000527983	1.00766	0.00839723	0.833338	0.227196	0.878398	0.00607128	0.691176	0.0012426	0.790095	0.00315162	0.398892	0.000112693	0.784087	0.0033826	0.431406	0.000122691	0.899472	0.00279216	0.310422	0.000385343
6970	Q9Y230	RuvB-like 2	RUVBL2	32	21	74.7	51.156	463	0.866423	0.00659729	0.76144	0.00121612	0.819117	0.00853222	1.04164	0.00110989	0.949277	0.0109207	1.15042	0.0217821	0.935332	0.0108536	1.1604	0.013566	0.985309	0.0135506	1.37526	0.198263	0.912719	0.0105371	1.15447	0.00715117	0.862885	0.00164644	0.190806	7.20807e-05	0.875751	0.0104797	1.19665	0.00352646	0.945401	0.0110269	1.16637	0.0193115
829	Q5HYB6	Epididymis luminal protein 189	DKFZp686J1372	32	0	73.3	27.175	232	1.14003	0.103201	9.05248	0.142702	1.00397	0.0312982	3.11743	0.44443	1.10986	0.0304848	2.74671	0.0340858	1.07264	0.0405886	3.78398	0.104498	0.966465	0.0420172	4.34751	0.26461	1.02718	0.0643985	6.26944	0.338357	0.904591	0.046591	5.1505	0.0918862	0.935979	0.0213231	2.27816	0.0483047	0.880653	0.0934734	10.6141	0.180501
4102	P17980	26S protease regulatory subunit 6A	PSMC3	32	1	71.8	49.203	439	0.78852				0.72176				1.72139	0.178037	10.3426	0.0917816	1.79382	0.423639	23.6166	0.1716	1.04207	0.135873	13.0388	0.397916	0.519755				0.47575				0.535232				0.915335
4490	R4GNH3	26S protease regulatory subunit 6A	PSMC3	32	1	71.4	47.352	423	0.998602	0.0156916	1.57136	0.474124	0.893447	0.0115501	1.29276	0.00578944	1.34571	0.0143276	1.06469	0.000855826	1.3373	0.0013	0.0972109	7.42702e-06	0.993747	0.011149	1.12192	0.318856	0.742061	0.0153158	2.06395	0.00175791	0.663921	0.00375686	0.565859	6.24755e-05	0.668099	0.00864911	1.29459	0.000339426	0.894699	0.015946	1.78228	0.011144
4119	P26641	Elongation factor 1-gamma	EEF1G	32	32	70.5	50.118	437	0.551124	0.00465362	0.844386	5.37408e-05	0.496542	0.0103011	2.07456	0.000209366	0.912187	0.00953538	1.04533	0.00580628	0.911512	0.00641101	0.703338	0.00260667	0.99926	0.0173168	1.73296	0.490977	0.604179	0.00856312	1.41731	0.000233992	0.544342	0.011034	2.02704	0.00029323	0.544745	0.0118979	2.18413	0.000341547	0.900961	0.0260785	2.89452	0.0318781
2571	Q13838	Spliceosome RNA helicase DDX39B	DDX39B	32	17	70.1	48.991	428	0.961712	0.0098933	1.02872	0.03052	0.953081	0.0174163	1.82737	0.0579416	0.978899	0.000907028	0.092658	0.000921393	1.00248	0.00397062	0.396078	0.296638	1.02409	0.00370355	0.361642	0.0113991	0.982443	0.00970407	0.987749	0.106878	0.973626	0.0174966	1.79706	0.137394	0.950719	0.013618	1.43239	0.0345425	0.991025	0.00812594	0.819952	0.193673
2896	P22626	Heterogeneous nuclear ribonucleoproteins A2/B1	HNRNPA2B1	32	32	70	37.429	353	1.02525	0.00918701	0.896074	0.055098	0.964139	0.0112218	1.16392	0.043047	0.996052	0.00278389	0.279492	0.146313	1.00497	0.00121152	0.120553	0.0273341	1.00895	0.00311483	0.308721	0.0513154	1.02932	0.00653274	0.634669	0.0230609	0.96796	0.00873961	0.90289	0.0336564	0.959375	0.0116015	1.20928	0.0366096	0.940393	0.00652218	0.693559	0.00588965
5149	Q03169	Tumor necrosis factor alpha-induced protein 2	TNFAIP2	32	32	65.9	72.66	654	1.05888	0.0203365	1.92057	0.050167	0.910375	0.00589695	0.64775	0.00215242	1.19424	0.0208828	1.74864	0.00566031	1.17719	0.017988	1.52804	0.00505907	0.985727	0.00427283	0.43347	0.0396556	0.886659	0.0201483	2.27239	0.0152062	0.762308	0.0176289	2.31257	0.00273726	0.773346	0.0158346	2.04754	0.00242955	0.859753	0.0156722	1.82287	0.00615364
2579	Q14738	Serine/threonine-protein phosphatase 2A 56 kDa regulatory subunit delta isoform	PPP2R5D	32	25	64.8	69.991	602	1.08914	0.0115888	1.06403	0.00821973	1.0652	0.00227156	0.213253	0.000605808	1.11239	0.00920966	0.827916	0.00331946	1.08679	0.0107177	0.98618	0.00743641	0.97699	0.0151611	1.55182	0.135932	0.979102	0.0137056	1.39981	0.134989	0.957573	0.00711441	0.742963	0.0135253	0.980126	0.0118184	1.20581	0.118474	0.978011	0.00875323	0.895003	0.0646754
6844	Q92945	Far upstream element-binding protein 2	KHSRP	32	26	62.2	73.114	711	0.872435	0.00136597	0.15657	5.73227e-05	0.810451	0.0123092	1.51881	0.00209948	1.13055	0.00484195	0.428284	0.0006862	1.14243	0.000384419	0.0336491	3.64209e-06	1.01051	0.0046158	0.456777	0.0749691	0.771693	0.0022467	0.291139	4.84155e-05	0.716867	0.00790544	1.10278	0.000389586	0.709408	0.0109315	1.54094	0.000706889	0.928954	0.0129155	1.39032	0.015824
4555	P09651	Heterogeneous nuclear ribonucleoprotein A1	HNRNPA1	32	20	61.8	38.746	372	0.701235	0.00783569	1.11741	0.000343775	0.616675	0.00363836	0.589997	4.50441e-05	0.99587	0.01012	1.0162	0.364582	0.997986	0.00484009	0.484985	0.360416	1.00212	0.00631273	0.629934	0.382178	0.704143	0.00273359	0.388215	4.26822e-05	0.619232	0.00351931	0.568334	4.27125e-05	0.617919	0.000652063	0.105526	1.45626e-06	0.879413	0.00479355	0.545086	0.000788572
1847	O76094	Signal recognition particle subunit SRP72	SRP72	32	32	57.2	74.605	671	0.819072	0.00692986	0.846062	0.00073237	0.775324	0.0118438	1.5276	0.00138592	0.895661	0.0108339	1.20959	0.00531831	0.917307	0.0190115	2.07254	0.0247193	1.02417	0.0106829	1.04308	0.0754871	0.914488	0.0115026	1.25782	0.00883805	0.865644	0.0180696	2.08741	0.0088542	0.845218	0.0194986	2.30693	0.00779436	0.946589	0.0222371	2.34918	0.0702499
3255	Q14137	Ribosome biogenesis protein BOP1	BOP1	32	32	55.1	83.629	746	1.30249	0.00285365	0.219091	4.44901e-05	1.2501	0.00914646	0.731659	0.000667034	1.72893	0.016978	0.981995	0.000270905	1.74166	0.0352524	2.02407	0.00112369	1.00736	0.0161633	1.60452	0.341826	0.753351	0.00697388	0.925713	0.000399455	0.723047	0.00844107	1.16743	0.000464149	0.717762	0.0102336	1.42576	0.000656735	0.959774	0.00890807	0.928143	0.0229404
734	Q9UNX4	WD repeat-containing protein 3	WDR3	32	32	54.7	106.1	943	1.10216	0.0162365	1.47315	0.0121155	1.09336	0.0390668	3.57311	0.0680477	1.66793	0.0613384	3.67752	0.00413588	1.72897	0.0283569	1.6401	0.000753931	1.0366	0.0353672	3.41185	0.198481	0.660795	0.0150543	2.2782	0.000983891	0.655518	0.0122819	1.87361	0.000635216	0.632374	0.0155546	2.45971	0.000894594	0.992014	0.0241658	2.43603	0.394168
2855	O60568	Procollagen-lysine,2-oxoglutarate 5-dioxygenase 3	PLOD3	32	32	54.7	84.784	738	1.78652	0.0260634	1.4589	0.000547622	1.69698	0.0158836	0.935988	0.000259356	1.82903	0.0332633	1.81863	0.000801831	1.77342	0.0140601	0.792826	0.000165111	0.969596	0.0239667	2.47182	0.169828	0.976757	0.0294555	3.01564	0.263706	0.927806	0.0253669	2.73408	0.0530971	0.956899	0.00690488	0.72159	0.0123861	0.949884	0.0111958	1.17864	0.0233435
7314	Q14684	Ribosomal RNA processing protein 1 homolog B	RRP1B	32	32	54.4	84.427	758	1.1757	0.0265332	2.25679	0.0109544	1.07264	0.0142408	1.32764	0.0180845	1.52484	0.0169022	1.10845	0.000517378	1.50827	0.0171188	1.135	0.000565791	0.989131	0.0180906	1.82894	0.309611	0.771032	0.0192196	2.49271	0.00350086	0.703444	0.0158945	2.25953	0.00143362	0.711173	0.0040777	0.573377	9.96478e-05	0.91234	0.0143767	1.57581	0.0129946
3116	Q9UBF2	Coatomer subunit gamma-2	COPG2	32	28	54.2	97.621	871	0.783661	0.0270376	3.45016	0.00769466	0.769885	0.00745924	0.968878	0.000524875	0.759269	0.0064478	0.849212	0.000358474	0.788047	0.0164511	2.08758	0.00299475	1.0379	0.0131061	1.26275	0.0504557	1.03213	0.0272786	2.64295	0.175927	1.01398	0.00300972	0.296822	0.0216463	0.976953	0.0108301	1.10855	0.0842399	0.982421	0.0235917	2.40138	0.272957
7150	Q96J02	E3 ubiquitin-protein ligase Itchy homolog	ITCH	32	30	48.7	102.8	903	1.68558	0.0285891	1.6961	0.00086598	1.36004	0.0149353	1.09816	0.000857418	1.56761	0.0186194	1.18776	0.000536733	1.54061	0.0355407	2.30692	0.0021406	0.982778	0.0138099	1.40519	0.171393	1.07525	0.0239115	2.2238	0.0433866	0.867585	0.0160212	1.84664	0.00719418	0.882788	0.0209146	2.36916	0.0153189	0.806865	0.00503293	0.623764	0.000339305
4072	O94973	AP-2 complex subunit alpha-2	AP2A2	32	10	47.2	103.96	939	1.07763	0.00659048	0.611574	0.00356184	1.03209	0.0120397	1.16653	0.0578907	1.03624	0.0112264	1.08337	0.0417644	1.0309	0.0101476	0.984341	0.0462609	0.994843	0.0204724	2.05785	0.419216	1.03993	0.00493659	0.474702	0.00746137	0.995993	0.0224472	2.25375	0.445168	1.00116	0.00476732	0.476181	0.413857	0.957747	0.0170191	1.777	0.0663078
1853	O95757	Heat shock 70 kDa protein 4L	HSPA4L	32	27	46.4	94.511	839	1.01659	0.0339351	3.33811	0.326697	0.950256	0.016758	1.76353	0.0491084	1.1342	0.0390813	3.44573	0.0370159	1.05715	0.0249717	2.36219	0.0734705	0.932066	0.025574	2.7438	0.0596517	0.896313	0.0535256	5.97175	0.100811	0.837824	0.0214226	2.55693	0.00855791	0.898889	0.00580719	0.646041	0.00164241	0.934744	0.0482119	5.15776	0.161246
3888	Q641Q2	WASH complex subunit FAM21A	FAM21A	32	8	43.2	147.18	1341	1.06098	0.0274409	2.58637	0.0767573	0.945703	0.00405962	0.429271	0.00277355	1.19409	0.0281283	2.35562	0.0101133	1.21101	0.0225688	1.86363	0.00560137	1.01417	0.0422228	4.16329	0.371386	0.888523	0.0411758	4.63419	0.0584719	0.791983	0.0223199	2.81822	0.0056921	0.780919	0.0130008	1.66481	0.00175495	0.891348	0.0225362	2.52833	0.0204127
165	P23246	Splicing factor, proline- and glutamine-rich	SFPQ	32	31	43.1	76.149	707	0.809551	0.00421622	0.520809	0.000244929	0.717866	0.00639332	0.8906	0.000256657	1.05504	0.00539269	0.511137	0.00472727	1.06663	0.000233333	0.0218757	6.13102e-06	1.01099	0.0049451	0.489135	0.0779061	0.767319	0.00601486	0.78388	0.000333918	0.680417	0.00930769	1.36794	0.000423918	0.673021	0.0061005	0.906436	0.000174013	0.886745	0.00665615	0.750627	0.00171966
4166	P78344	Eukaryotic translation initiation factor 4 gamma 2	EIF4G2	32	4	42.9	102.36	907	1.81589	0.0178647	0.983799	0.000239441	1.91493	0.0341683	1.78431	0.000694965	1.63356	0.0168326	1.03043	0.000352373	1.62914	0.00690177	0.423646	6.01563e-05	0.997293	0.0116956	1.17273	0.423257	1.11162	0.00613281	0.551703	0.00150183	1.17224	0.0221748	1.89166	0.00804841	1.17543	0.0162861	1.38555	0.00424378	1.05454	0.0141182	1.3388	0.030281
7403	P53814	Smoothelin	SMTN	32	5	40.1	99.058	917	5.82891	0.10987	1.88491	0.000258417	4.07376	0.0422067	1.03606	9.42205e-05	6.66159	0.258696	3.88339	0.00103691	7.04017	0.076693	1.08936	8.05672e-05	1.05683	0.0545496	5.16163	0.194476	0.875003	0.0521371	5.95851	0.0720722	0.611529	0.0291018	4.75886	0.00280188	0.578645	0.00451749	0.7807	5.74731e-05	0.698888	0.00855961	1.22475	0.000403832
5332	S4R3H4	Apoptotic chromatin condensation inducer in the nucleus	ACIN1	32	32	36.8	145.44	1283	1.08071	0.0405969	3.75652	0.0899772	1.0084	0.0196853	1.95214	0.349507	1.19989	0.00939048	0.78261	0.001099	1.20647	0.0217188	1.8002	0.00542192	1.00548	0.0226133	2.249	0.40789	0.900669	0.037712	4.18712	0.0611069	0.840408	0.0108777	1.29433	0.00231081	0.835825	0.0298147	3.5671	0.0159109	0.933093	0.0523014	5.60516	0.172714
3248	Q12768	WASH complex subunit strumpellin	KIAA0196	32	32	35.2	134.28	1159	0.905816	0.0387155	4.2741	0.0697461	0.842868	0.0099058	1.17525	0.00197822	0.944079	0.025008	2.64893	0.0788801	0.974181	0.024993	2.56554	0.20989	1.03189	0.0506888	4.91225	0.284218	0.959471	0.0542691	5.65615	0.280603	0.892794	0.0253831	2.84311	0.0262022	0.865207	0.0307888	3.55855	0.0245727	0.930507	0.0527845	5.67266	0.1671
4504	O14974	Protein phosphatase 1 regulatory subunit 12A	PPP1R12A	32	30	32.4	115.28	1030	1.18117	0.00621798	0.526427	0.000587742	1.19977	0.0401421	3.34583	0.0187999	1.07081	0.0230383	2.15148	0.0452309	1.0485	0.00577822	0.551093	0.00694003	0.979165	0.0257272	2.62746	0.257789	1.10306	0.0195741	1.77453	0.0170065	1.12043	0.0395214	3.52735	0.0455653	1.14427	0.041819	3.65465	0.0366526	1.01575	0.0296829	2.92227	0.315902
7165	Q9BV73	Centrosome-associated protein CEP250	CEP250	32	29	20.1	281.13	2442	6.83386	0.964882	14.1192	0.0125962	4.9677	0.322679	6.49554	0.0314771	4.4441				2.12493	0.56522	26.5994	0.162637	0.347112				1.48959				1.21028				2.33782	0.783519	33.515	0.178582	0.823957	0.00942886	1.14434	0.0208599
7772	A0A0C4DG98	THO complex subunit 2	THOC2	32	1	27.8	169.58	1478
3278	Q16555	Dihydropyrimidinase-related protein 2	DPYSL2	31	27	78.1	62.293	572	1.69485	0.014219	0.838957	0.000209175	1.65771	0.00990561	0.597549	0.000113355	0.966629	0.0154106	1.59426	0.0823041	0.972756	0.012461	1.281	0.0809082	1.00634	0.020785	2.0654	0.387818	1.75336	0.028662	1.63469	0.000721267	1.71494	0.0184234	1.07429	0.000331516	1.70413	0.0207741	1.21904	0.000434336	0.978086	0.0107508	1.09917	0.0899133
5094	P05198	Eukaryotic translation initiation factor 2 subunit 1	EIF2S1	31	31	77.8	36.112	315	1.0833	0.0118423	1.09317	0.00977864	1.01366	0.00319392	0.315089	0.0252569	1.25996	0.00691954	0.549186	0.000353766	1.23615	0.0138204	1.11802	0.00170162	0.981098	0.00618953	0.630878	0.0464552	0.859792	0.0119414	1.38887	0.00359628	0.804514	0.00680347	0.845663	0.000604876	0.820013	0.0116235	1.41747	0.00207612	0.935708	0.00835675	0.893094	0.00825805
5560	H7BYY1	Tropomyosin 1 (Alpha), isoform CRA_m	TPM1	31	0	76.6	28.747	248	2.26923	0.0368254	1.62281	0.000419975	1.66532	0.0655578	3.93665	0.00474963	2.56367	0.119779	4.67216	0.00288824	2.74308	0.085007	3.09896	0.00118132	1.06998	0.0389564	3.64084	0.104137	0.88515	0.0323075	3.64995	0.0360894	0.649585	0.00785685	1.20952	0.000251309	0.607098	0.0228874	3.76996	0.00169561	0.73387	0.0250989	3.42008	0.00441664
1870	P28838	Cytosol aminopeptidase	LAP3	31	31	72.6	56.166	519	0.769339	0.00771401	1.00268	0.000558658	0.726165	0.00842426	1.1601	0.00047288	0.971868	0.00707165	0.727635	0.0289818	0.968557	0.00567482	0.585905	0.0155627	0.996593	0.0129194	1.29635	0.41267	0.791608	0.00224095	0.283088	5.78128e-05	0.747185	0.0117563	1.57341	0.00107926	0.749739	0.00673626	0.89848	0.000362044	0.943882	0.0172774	1.83046	0.0419794
2986	Q16658	Fascin	FSCN1	31	31	72.6	54.529	493	1.15302	0.00726873	0.630408	0.00112372	1.14107	0.0103638	0.908248	0.0026733	0.856041	0.011072	1.2934	0.00293742	0.868361	0.00815766	0.939432	0.00191133	1.01439	0.0200611	1.97765	0.268887	1.34692	0.0123256	0.915092	0.000629532	1.33296	0.0202322	1.51783	0.0018326	1.31405	0.0231869	1.76454	0.0026964	0.989637	0.0137868	1.39312	0.268726
2915	P43490	Nicotinamide phosphoribosyltransferase	NAMPT	31	31	72.3	55.52	491	0.97197	0.00398142	0.409623	0.0098038	1.14914	0.0442127	3.84747	0.0381283	0.665165	0.00408356	0.613916	7.43624e-05	0.671126	0.00833226	1.24154	0.000320844	1.00896	0.0155394	1.54014	0.306874	1.46125	0.00968025	0.662465	0.000220023	1.7276	0.0592187	3.4278	0.00326191	1.71226	0.0582986	3.40478	0.00329832	1.18228	0.0484367	4.0969	0.0313535
1783	Q9Y265	RuvB-like 1	RUVBL1	31	31	71.9	50.227	456	0.857298	0.018183	2.12097	0.00796732	0.778844	0.0154254	1.98055	0.00242158	0.876023	0.00177314	0.202407	0.00010225	0.871201	0.00694698	0.797402	0.00144951	0.994496	0.00988967	0.994441	0.319747	0.978625	0.0210035	2.14623	0.212032	0.889068	0.0169279	1.904	0.0113155	0.893989	0.0206479	2.30963	0.0181076	0.908487	0.00927273	1.02068	0.00506609
6520	Q96KP4	Cytosolic non-specific dipeptidase	CNDP2	31	31	71.2	52.878	475	0.991942	0.000913315	0.0920734	0.00630414	1.01136	0.00669428	0.661911	0.115345	0.86215	0.00958403	1.11164	0.00240318	0.881926	0.00976337	1.10705	0.00339013	1.02294	0.01764	1.72444	0.15914	1.15055	0.0126022	1.09532	0.00346101	1.17306	0.015996	1.36361	0.00420701	1.14676	0.00517329	0.451123	0.000619939	1.01957	0.00589177	0.577868	0.0398354
1842	O75083	WD repeat-containing protein 1	WDR1	31	31	66.3	66.193	606	0.984158	0.00825147	0.838429	0.0980434	0.963682	0.00830428	0.861724	0.0243438	0.886978	0.00855973	0.965044	0.00284755	0.904816	0.0135485	1.49737	0.00987349	1.02011	0.020262	1.98626	0.208987	1.10956	0.0164565	1.48315	0.0108649	1.08648	0.00251528	0.231508	0.000422393	1.06506	0.0184179	1.72928	0.0355042	0.979195	0.0147939	1.51083	0.149342
6119	Q14258	E3 ubiquitin/ISG15 ligase TRIM25	TRIM25	31	31	65.6	70.973	630	0.909134	0.00712337	0.783534	0.00304851	0.832498	0.017807	2.13899	0.00558203	0.868364	0.0060766	0.699776	0.00106277	0.844672	0.0134749	1.59528	0.00373111	0.972717	0.0222726	2.28974	0.17617	1.04695	0.0155079	1.48124	0.0465918	0.958697	0.0168723	1.75992	0.0678397	0.985587	0.0342503	3.47512	0.36858	0.915705	0.0248385	2.7125	0.0390304
7029	O00567	Nucleolar protein 56	NOP56	31	31	65.5	66.049	594	0.784361	0.0118547	1.51138	0.00150678	0.73839	0.00517476	0.700817	0.000195573	1.05557	0.0145265	1.37618	0.0308227	1.01483	0.0175399	1.72835	0.239593	0.961412	0.00998774	1.03886	0.0306176	0.743072	0.0166221	2.23694	0.00208579	0.699521	0.00903445	1.29152	0.000451744	0.727598	0.00843252	1.15895	0.000478797	0.941391	0.0207545	2.20466	0.0536346
7551	O15231	Zinc finger protein 185	ZNF185	31	3	63.1	73.525	689	1.89856	0.0414692	2.18425	0.00105942	1.88497	0.0494186	2.62171	0.0015474	1.53223	0.0124822	0.81464	0.000274678	1.54514	0.0154971	1.00295	0.000403342	1.00843	0.0151118	1.49855	0.3123	1.23908	0.0353492	2.85286	0.0104994	1.23022	0.0409312	3.32716	0.0149266	1.21993	0.0370547	3.03743	0.0134811	0.992845	0.00479409	0.482864	0.137608
6011	P27694	Replication protein A 70 kDa DNA-binding subunit	RPA1	31	31	63	68.137	616	1.69126	0.00845005	0.499631	7.46892e-05	1.7487	0.0134946	0.771693	0.00016231	1.59878	0.00892512	0.558245	0.00011103	1.60707	0.0124727	0.776113	0.000210862	1.00518	0.00220293	0.219157	0.071358	1.05784	0.0111975	1.05853	0.0176791	1.09377	0.0108148	0.988766	0.00650692	1.08813	0.0124999	1.14876	0.00973474	1.03396	0.00830006	0.802743	0.0273321
2130	P20810	Calpastatin	CAST	31	0	62.6	76.572	708	1.02005	0.0262132	2.56979	0.256055	0.993383	0.00960274	0.96667	0.283506	0.906015	0.00790678	0.872699	0.00350668	0.926141	0.0113676	1.22741	0.0114808	1.02221	0.0157389	1.53969	0.144901	1.12587	0.0197622	1.75528	0.0118252	1.09643	0.0123669	1.12793	0.00800354	1.07261	0.0232609	2.16863	0.044027	0.973857	0.0274489	2.81858	0.226391
2042	Q9Y6A5	Transforming acidic coiled-coil-containing protein 3	TACC3	31	31	61.9	90.359	838	6.47834	0.224218	3.46103	0.000833077	5.15374	0.274056	5.31761	0.00214777	9.56165	0.504954	5.28104	0.00171929	7.88623	1.21712	15.4335	0.014214	0.824777	0.109866	13.3206	0.141427	0.677534	0.0495299	7.31032	0.0116508	0.539001	0.0401052	7.44067	0.00379249	0.653511	0.131568	20.1325	0.0675492	0.795533	0.0180054	2.26332	0.00384774
2533	P48147	Prolyl endopeptidase	PREP	31	31	60.7	80.699	710	1.20609	0.0211901	1.75692	0.0051849	1.14818	0.0323559	2.81803	0.0220036	1.00138	0.00883496	0.882276	0.441969	0.997392	0.0156176	1.56584	0.446802	0.996015	0.00848164	0.851557	0.344967	1.20443	0.0140621	1.16753	0.00234545	1.14659	0.0308808	2.69327	0.0205938	1.15118	0.0241249	2.09567	0.0121884	0.95198	0.01649	1.73218	0.0507417
7423	Q14166	Tubulin--tyrosine ligase-like protein 12	TTLL12	31	31	60.6	74.403	644	0.852588	0.0196682	2.30688	0.00872168	0.892178	0.0181579	2.03524	0.0136948	0.900255	0.00686908	0.763015	0.00235698	0.887118	0.0127975	1.44259	0.00632547	0.985408	0.00843249	0.855736	0.113622	0.947052	0.0267781	2.82753	0.0953056	0.991029	0.0274148	2.76629	0.396484	1.0057	0.0347463	3.45492	0.430404	1.04644	0.0247256	2.36284	0.0987946
844	O00116	Alkyldihydroxyacetonephosphate synthase, peroxisomal	AGPS	31	31	60.5	72.911	658	1.16605	0.0183522	1.57388	0.00597786	1.09125	0.00707602	0.64843	0.00297656	1.13488	0.00756843	0.666891	0.00156567	1.17623	0.0110997	0.943672	0.0019695	1.03643	0.0129905	1.25339	0.0531463	1.02746	0.0191311	1.86198	0.141577	0.961557	0.00892676	0.928366	0.0250587	0.927757	0.00306996	0.330902	0.000900713	0.935858	0.00894999	0.956341	0.0094841
5721	Q6P996	Pyridoxal-dependent decarboxylase domain-containing protein 1	PDXDC1	31	31	58.5	86.706	788	1.37802	0.029355	2.13023	0.00297853	1.27463	0.0330277	2.59116	0.00703465	1.60204	0.0142344	0.888517	0.000279158	1.5083	0.0460647	3.05408	0.00403456	0.941488	0.0289236	3.07212	0.0923046	0.860164	0.0261932	3.04514	0.0168494	0.795631	0.023853	2.998	0.00672204	0.845078	0.0467886	5.5366	0.041419	0.924976	0.0246726	2.66738	0.0473353
4840	Q9H6T3	RNA polymerase II-associated protein 3	RPAP3	31	31	57.9	75.718	665	1.55645	0.0916114	5.88592	0.0127877	1.55104	0.0836103	5.39061	0.0109537	2.01327	0.0294748	1.46403	0.000422184	1.96198	0.0774286	3.94645	0.00318778	0.974526	0.046684	4.79044	0.333776	0.773097	0.0569737	7.36955	0.0298149	0.770407	0.0478188	6.20695	0.0208913	0.790546	0.0682968	8.6392	0.0481536	0.996521	0.0546195	5.48102	0.496829
2405	A0A0C4DGB5	Calpastatin	CAST	31	0	57.7	80.998	754	1.1186				1.2173				1.1162												1.00215				1.09058								1.08824
962	P43304	Glycerol-3-phosphate dehydrogenase, mitochondrial	GPD2	31	31	56.8	80.852	727	0.951753	0.00443207	0.465675	0.00417012	0.91477	0.04674	5.10948	0.109073	0.830252	0.00972173	1.17094	0.00163419	0.82221	0.01224	1.48867	0.00235787	0.990313	0.00903488	0.912325	0.199573	1.14634	0.00902686	0.787449	0.00188981	1.1018	0.0513513	4.66068	0.0899003	1.11258	0.0622652	5.59649	0.101834	0.961143	0.0454235	4.72599	0.25166
3601	Q6UWE0	E3 ubiquitin-protein ligase LRSAM1	LRSAM1	31	31	55.3	83.593	723	1.89926	0.0832518	4.38337	0.00419803	1.81842	0.0702712	3.86442	0.0036215	1.39382	0.070721	5.07388	0.015125	1.54992	0.0626109	4.03961	0.00630068	1.11199	0.0812093	7.30304	0.142199	1.36263	0.00978094	0.7178	0.000363218	1.30462	0.0405371	3.10719	0.00855705	1.17323	0.0862847	7.35446	0.0863066	0.957432	0.0283129	2.95717	0.139159
5650	P56945	Breast cancer anti-estrogen resistance protein 1	BCAR1	31	31	54	93.371	870	1.68985	0.0338119	2.00088	0.00119449	1.47187	0.0340593	2.31401	0.00257611	2.00032	0.00572053	0.285981	1.63505e-05	2.01102	0.0385028	1.91459	0.000722524	1.00535	0.0220027	2.18856	0.407802	0.844793	0.0145168	1.71838	0.00433129	0.735819	0.0149946	2.03781	0.00160677	0.731901	0.0301893	4.12478	0.00627901	0.871005	0.00336017	0.385781	0.000338995
5402	P68032	Actin, alpha cardiac muscle 1	ACTC1	31	0	53.3	42.019	377	0.94266	0.0107502	1.14041	0.0167677	0.893538	0.00904231	1.01197	0.00357449	0.874732	0.00312464	0.357211	0.000310859	0.875219	0.00731018	0.83524	0.00170893	1.00056	0.0103663	1.03605	0.477384	1.07766	0.00978598	0.90808	0.00773855	1.0215	0.00829021	0.811573	0.0607141	1.02093	0.0184715	1.80928	0.184314	0.94789	0.014394	1.51853	0.0345336
4600	P46063	ATP-dependent DNA helicase Q1	RECQL	31	31	52.7	73.457	649	0.929816	0.0150674	1.62047	0.0217057	0.978206	0.0048181	0.492545	0.0228268	0.869795	0.016021	1.84192	0.00743552	0.891679	0.00198091	0.222155	0.000167144	1.02516	0.0215472	2.10184	0.178329	1.06901	0.0115854	1.08376	0.0134768	1.12464	0.0243551	2.16559	0.0179206	1.09704	0.0047528	0.433239	0.00119464	1.05204	0.0174361	1.65736	0.0477002
7282	P17858	ATP-dependent 6-phosphofructokinase, liver type	PFKL	31	29	51.3	85.018	780	1.12219	0.0153122	1.36449	0.00764593	1.35062	0.00468342	0.346762	8.91813e-05	0.677195	0.00438071	0.64689	9.20733e-05	0.696364	0.00430017	0.617518	0.000100272	1.02831	0.00984357	0.957262	0.0510368	1.65712	0.0288622	1.74171	0.000960351	1.99443	0.0100219	0.502494	5.07706e-05	1.93953	0.0179909	0.927593	0.000183174	1.20355	0.0148979	1.23783	0.00265224
3797	P05556	Integrin beta-1	ITGB1	31	27	50.4	88.414	798	2.03637	0.00112596	0.0552924	5.90181e-07	1.29023	0.05318	4.12175	0.0157646	1.9584	0.0180028	0.919261	0.000176269	1.95855	0.0124668	0.636531	8.45405e-05	1.00008	0.0134457	1.34447	0.493204	1.03981	0.00928456	0.892908	0.0250637	0.658817	0.0233742	3.5479	0.00234139	0.658765	0.0258259	3.92034	0.00285616	0.633593	0.0257518	4.06441	0.00246526
5738	Q86UK7	Zinc finger protein 598	ZNF598	31	31	49.9	98.636	904	1.62426	0.00429819	0.264625	2.37012e-05	1.53875	0.0345561	2.24572	0.00203854	1.67061	0.0275373	1.64834	0.000839818	1.74744	0.0970857	5.55589	0.00811636	1.04599	0.0761265	7.27795	0.284736	0.972253	0.0182307	1.8751	0.135805	0.921071	0.0239266	2.5977	0.0410215	0.880575	0.0544258	6.18071	0.0832264	0.947358	0.0200879	2.12042	0.0607974
6899	Q9BUJ2	Heterogeneous nuclear ribonucleoprotein U-like protein 1	HNRNPUL1	31	31	47.1	95.737	856	0.915455	0.00510272	0.557397	0.00181268	0.908972	0.00263401	0.289779	0.000418203	1.03769	0.0107058	1.03169	0.0358474	1.02967	0.0142592	1.38483	0.0856113	0.99227	0.00567973	0.572398	0.154052	0.882205	0.0104714	1.18696	0.00391315	0.875957	0.0101671	1.16069	0.00333195	0.882781	0.0125041	1.41644	0.00561098	0.992919	0.00296484	0.298598	0.0699035
4601	P46087	Probable 28S rRNA (cytosine(4447)-C(5))-methyltransferase	NOP2	31	31	46.6	89.301	812	0.86231	0.00699287	0.810946	0.00128575	0.895859	0.0183464	2.04791	0.0149351	1.22403	0.0221998	1.81366	0.00482143	1.22067	0.0108907	0.892193	0.00121237	0.997253	0.0136902	1.37279	0.434514	0.704483	0.0079462	1.12795	0.000361341	0.731892	0.00805319	1.10033	0.0004508	0.733908	0.00901821	1.22879	0.000573804	1.03891	0.018139	1.74597	0.0815428
5711	Q5JPE7	Nodal modulator 2	NOMO2	31	31	42.5	139.44	1267	1.83674	0.0231864	1.26236	0.000383222	2.0489	0.040126	1.95841	0.000729021	1.81724	0.0335352	1.84539	0.000838518	1.88005	0.033891	1.80267	0.000738844	1.03456	0.029512	2.85261	0.176617	1.01073	0.0293221	2.90109	0.365702	1.12748	0.0390239	3.46116	0.0403839	1.08981	0.0371471	3.40857	0.0668885	1.11551	0.0273912	2.45549	0.0256718
3426	E7ESA6	Focal adhesion kinase 1	PTK2	31	2	41	124.08	1096	1.48646	0.0141503	0.951941	0.000422284	1.31432	0.0276978	2.10738	0.00382395	1.14655	0.0280667	2.44793	0.0172354	1.20152	0.0149306	1.24265	0.00271745	1.04794	0.0380647	3.63234	0.162223	1.29647	0.022908	1.76696	0.0029508	1.14633	0.00832958	0.726631	0.00161101	1.09389	0.0352387	3.22142	0.0572149	0.884195	0.0152102	1.72024	0.00844551
7148	B7Z6D5	Probable ATP-dependent RNA helicase DDX27	DDX27	31	31	39.9	86.604	765	3.36045	0.0414914	1.2347	0.000154349	3.2992	0.121437	3.68081	0.00138362	4.35455	0.127231	2.9218	0.000716134	4.13442	0.0300101	0.72586	4.58217e-05	0.949446	0.0330099	3.47676	0.136531	0.77171	0.0189979	2.46179	0.00344125	0.757643	0.0429512	5.66906	0.0152825	0.797984	0.0239967	3.00716	0.00695826	0.981771	0.0481399	4.90338	0.386586
1993	Q9BPX3	Condensin complex subunit 3	NCAPG	31	31	36	114.33	1015	1.18932	0.0171375	1.44095	0.00403699	1.00469	0.0251273	2.50101	0.426061	1.35003	0.0249782	1.85019	0.00252013	1.36839	0.0137988	1.0084	0.000699502	1.0136	0.0130701	1.28947	0.201294	0.880955	0.0266413	3.02414	0.023596	0.744195	0.0313852	4.21733	0.00743401	0.734209	0.0257837	3.51176	0.00467101	0.844759	0.00981693	1.1621	0.00199042
4191	Q13136	Liprin-alpha-1	PPFIA1	31	25	35	135.78	1202	1.37671	0.0414287	3.00925	0.00590099	1.24883	0.0287229	2.29998	0.00649762	1.32412	0.0524281	3.95946	0.0124362	1.30722	0.0251615	1.92482	0.00331024	0.987233	0.0338036	3.42408	0.381754	1.03972	0.0723721	6.96075	0.299676	0.943138	0.047058	4.98951	0.182888	0.955335	0.0144439	1.51192	0.0456775	0.907111	0.0354742	3.91068	0.0615425
1811	E3W994	CLIP-associating protein 2	CLASP2	31	2	31.6	138.86	1273	1.43812	0.0659437	4.58541	0.0108089	1.38027	0.0504602	3.65582	0.00849826	1.31458	0.0501717	3.81655	0.0121073	1.31278	0.0103843	0.791016	0.00054991	0.998631	0.0352031	3.52513	0.498425	1.09397	0.00868197	0.793618	0.00420781	1.04997	0.0802692	7.64493	0.279062	1.05141	0.0444823	4.23074	0.176814	0.959774	0.0812787	8.46852	0.35983
2242	Q7LBC6	Lysine-specific demethylase 3B	KDM3B	31	29	28.8	191.58	1761	2.9186	0.472588	16.1923	0.0260842	2.7987	0.112697	4.02675	0.00194178	2.77649	0.362828	13.0678	0.018729	2.5758	0.0954391	3.70522	0.0018161	0.927719	0.144432	15.5685	0.379847	1.05118	0.0471923	4.48944	0.187809	1.008	0.164849	16.3541	0.426771	1.08654	0.0159829	1.471	0.0161464	0.958919	0.163874	17.0894	0.475767
1814	E7ERI8	CLIP-associating protein 2	CLASP2	31	2	26.4	165.63	1513
2177	P63244	Receptor of activated protein C kinase 1	RACK1	30	30	84.2	35.076	317	1.09207	0.00803416	0.735679	0.00375922	1.02626	0.00837483	0.816049	0.0439991	1.41401	0.0131131	0.927372	0.000500553	1.41668	0.0130726	0.922764	0.000491133	1.00189	0.0184632	1.84284	0.457574	0.772324	0.00708985	0.917989	0.000484425	0.725783	0.012448	1.71511	0.00102875	0.724416	0.00474354	0.65481	0.000148105	0.939739	0.0102684	1.09269	0.0139642
6525	Q9BUF5	Tubulin beta-6 chain	TUBB6	30	16	81.4	49.857	446	1.09754	0.0143395	1.30651	0.0104279	0.99115	0.0118761	1.19821	0.269884	1.10026	0.00875925	0.796105	0.00376775	1.09595	0.00730502	0.666546	0.00287024	0.996081	0.00232096	0.233009	0.116895	0.997529	0.0170656	1.71079	0.455067	0.90083	0.0172126	1.91075	0.0145064	0.904375	0.0154581	1.70926	0.0126419	0.903062	0.018493	2.04781	0.0173895
5606	P04075	Fructose-bisphosphate aldolase A	ALDOA	30	14	81.3	39.42	364	1.48457	0.0138849	0.935279	0.000409802	1.48692	0.00790977	0.531955	0.000131864	0.910668	0.00710937	0.780677	0.00314086	0.92185	0.00256601	0.278355	0.000538271	1.01228	0.0107675	1.06368	0.18439	1.6302	0.0197686	1.21265	0.0004909	1.63279	0.00901217	0.551951	0.000101372	1.61298	0.011901	0.737825	0.000188309	1.00159	0.00677013	0.675941	0.416027
6068	P62258	14-3-3 protein epsilon	YWHAE	30	27	76.5	29.174	255	1.00625	0.00771679	0.766883	0.249625	0.966287	0.00350352	0.362575	0.00531798	0.936176	0.0090469	0.966367	0.00977918	0.948779	0.0074114	0.781151	0.0101728	1.01346	0.00316288	0.312087	0.0254715	1.07486	0.0105711	0.983489	0.00965687	1.03216	0.0135755	1.31524	0.0700447	1.01845	0.0111314	1.09298	0.118555	0.960282	0.00835366	0.869917	0.0208224
5604	P00505	Aspartate aminotransferase, mitochondrial	GOT2	30	30	72.6	47.517	430	0.820581	0.00695598	0.847689	0.000750337	0.771863	0.00555269	0.719388	0.000296042	0.860437	0.00285816	0.332175	0.000209599	0.87045	0.00851514	0.978246	0.00214897	1.01164	0.0106927	1.05697	0.193207	0.953679	0.0111058	1.16452	0.0266165	0.897059	0.00898707	1.00184	0.00377448	0.88674	0.00639005	0.720623	0.00158529	0.94063	0.00249788	0.265554	0.000882935
4603	P49023	Paxillin	PXN	30	30	70.7	64.505	591	1.45505	0.0257601	1.77039	0.00159152	1.39454	0.0417888	2.99661	0.00548305	1.54832	0.00531173	0.343065	4.69128e-05	1.5046	0.00151767	0.100869	4.523e-06	0.971765	0.00427483	0.439903	0.011096	0.939763	0.0187964	2.00012	0.043024	0.90068	0.0292606	3.24872	0.0391075	0.92685	0.0273166	2.94725	0.0589239	0.958412	0.0118903	1.24063	0.0366891
3515	P61978	Heterogeneous nuclear ribonucleoprotein K	HNRNPK	30	9	70.4	50.976	463	1.22431	0.00481191	0.393029	0.000229888	1.19707	0.00864414	0.722107	0.000958612	1.18886	0.00197005	0.165709	5.43932e-05	1.2063	0.00104083	0.0862832	1.27267e-05	1.01467	0.00159201	0.1569	0.0057877	1.02982	0.00572249	0.555679	0.0174201	1.0069	0.00701497	0.696687	0.213043	0.99235	0.00786641	0.792705	0.218269	0.977748	0.00954027	0.975739	0.072932
5933	O00231	26S proteasome non-ATPase regulatory subunit 11	PSMD11	30	30	67.3	47.463	422	0.889653	0.0100651	1.13135	0.00411711	0.830027	0.00705844	0.850387	0.000860617	1.05995	0.00916048	0.864234	0.0112504	1.09098	0.00521632	0.478134	0.00163486	1.02927	0.0113425	1.102	0.0611128	0.839331	0.0022411	0.26701	9.72606e-05	0.783078	0.000262228	0.0334868	7.30665e-07	0.760812	0.00830272	1.0913	0.000601836	0.932978	0.00262673	0.281542	0.000766414
5934	O00232	26S proteasome non-ATPase regulatory subunit 12	PSMD12	30	30	66.9	52.904	456	0.785435	0.018392	2.34164	0.00364838	0.732912	0.0135917	1.85448	0.00129223	0.923625	0.00482864	0.522792	0.00198795	0.924451	0.0175372	1.89704	0.0251479	1.00089	0.0148987	1.48854	0.473582	0.850383	0.0216291	2.54345	0.0102065	0.793517	0.0118133	1.48873	0.00163136	0.792808	0.00172554	0.217649	3.46775e-05	0.933129	0.022705	2.4332	0.0499742
6991	A0A087WZ13	Ribonucleoprotein PTB-binding 1	RAVER1	30	10	62.5	77.843	739	1.6654	0.0704875	4.23247	0.00547114	1.66118	0.0454929	2.73859	0.00234161	1.81094	0.017234	0.951661	0.000225579	1.85177	0.0340823	1.84053	0.000797446	1.02255	0.0282579	2.76349	0.247851	0.919634	0.0454232	4.93927	0.113677	0.917303	0.0334474	3.64627	0.0676096	0.897077	0.00823875	0.918399	0.00317797	0.997466	0.0241392	2.42005	0.471449
4402	Q9NY33	Dipeptidyl peptidase 3	DPP3	30	30	62.3	82.588	737	0.863542	0.00983768	1.13922	0.0025828	0.83214	0.0152114	1.82799	0.00406946	0.843179	0.0190919	2.26428	0.00728908	0.853186	0.00509402	0.597058	0.00060111	1.01187	0.0169047	1.67065	0.27344	1.02415	0.0142948	1.39577	0.115314	0.986907	0.017065	1.72914	0.265761	0.975332	0.0137921	1.4141	0.108993	0.963635	0.018954	1.96693	0.0989748
7074	P23526	Adenosylhomocysteinase	AHCY	30	30	58.6	47.716	432	0.669399	0.00171337	0.255957	1.34295e-05	0.620535	0.0106928	1.72315	0.000396922	0.781247	0.00224934	0.287917	5.28603e-05	0.789501	0.00918284	1.16312	0.000949776	1.01056	0.0106492	1.05379	0.210829	0.856834	0.00360874	0.421171	0.000317453	0.794287	0.0125968	1.58592	0.00186795	0.785984	0.00440263	0.560143	0.000211507	0.927003	0.0143032	1.54295	0.0182605
1342	Q9Y2X3	Nucleolar protein 58	NOP58	30	30	57.5	59.578	529	0.762153	0.00980533	1.28653	0.000848509	0.697206	0.00485957	0.697007	0.000128766	1.0004	0.01016	1.0156	0.482611	0.994396	0.00188054	0.189114	0.0483452	0.994001	0.0113264	1.13948	0.327993	0.761851	0.0172046	2.25827	0.00259776	0.696929	0.00551856	0.79184	0.000165746	0.701135	0.00486219	0.693474	0.000132315	0.914784	0.0174184	1.9041	0.0198115
4371	Q9H0B6	Kinesin light chain 2	KLC2	30	24	56.3	68.934	622	1.21115	0.0305887	2.52559	0.0101012	1.12888	0.0130836	1.15899	0.00506275	1.08472	0.0370456	3.41522	0.0729945	1.20042	0.0309676	2.57973	0.0114362	1.10666	0.0553413	5.00073	0.0934052	1.11655	0.0180388	1.61558	0.0115065	1.04071	0.0340965	3.27627	0.17247	0.940405	0.0172972	1.83933	0.0378078	0.932075	0.0271354	2.91129	0.0659133
4557	P09960	Leukotriene A-4 hydrolase	LTA4H	30	30	56	69.284	611	0.683937	0.0185647	2.71439	0.00172154	0.653627	0.00245377	0.375409	2.50924e-05	0.753733	0.00943732	1.25208	0.00073335	0.788039	0.000867929	0.110138	8.38338e-06	1.04552	0.0138704	1.32666	0.0405359	0.907399	0.0329106	3.62692	0.0544306	0.867187	0.0075301	0.868336	0.00160115	0.829435	0.00393037	0.473861	0.000265343	0.955684	0.0276717	2.89549	0.128258
5073	O14744	Protein arginine N-methyltransferase 5	PRMT5	30	30	55.4	72.683	637	0.767953	0.00603923	0.786406	0.000338467	0.761465	0.00904933	1.18841	0.000718713	0.960479	0.00198121	0.206274	0.0012521	0.970839	0.0228322	2.35181	0.16837	1.01079	0.0250448	2.47776	0.346611	0.799552	0.0062935	0.787128	0.000492404	0.792797	0.00785024	0.990196	0.000716699	0.784337	0.0243979	3.11063	0.00632178	0.991552	0.0118365	1.19374	0.277727
276	Q02809	Procollagen-lysine,2-oxoglutarate 5-dioxygenase 1	PLOD1	30	30	54.1	83.549	727	2.83584	0.0236715	0.834726	8.30903e-05	2.6586	0.0433664	1.63117	0.000341179	2.54863	0.0207487	0.814113	8.9711e-05	2.64544	0.0999095	3.77667	0.00182474	1.03798	0.0408348	3.93405	0.217175	1.11269	0.0160665	1.44393	0.00982408	1.04315	0.011145	1.0684	0.0302004	1.00497	0.0328808	3.2718	0.435474	0.937501	0.022867	2.43915	0.0567623
6470	P25705	ATP synthase subunit alpha, mitochondrial	ATP5A1	30	30	53.9	59.75	553	0.81493	0.00229482	0.281597	7.68643e-05	0.785909	0.00434006	0.552234	0.000205397	0.866667	0.00509241	0.587586	0.000728091	0.881045	0.00368016	0.417704	0.000477997	1.01659	0.00728499	0.71661	0.0748688	0.940304	0.00439003	0.466874	0.00268413	0.906818	0.00985245	1.08649	0.0055103	0.89202	0.0042161	0.472646	0.0007608	0.964388	0.00794684	0.824029	0.0232609
2717	Q9BW19	Kinesin-like protein KIFC1	KIFC1	30	30	53.2	73.747	673	9.19998	1.51689	16.488	0.0153165	8.38744	0.226543	2.70098	0.000468751	8.71471	2.33828	26.8314	0.107277	4.79139	3.45417	72.0912	0.113628	1.04658	0.0420584	4.01864	0.261724	1.00611	0.0284034	2.8231	0.439375	0.949159	0.288214	30.3652	0.488578	1.75052	1.85887	106.189	0.214245	0.91168	0.188759	20.7045	0.402866
333	E9PGT3	Ribosomal protein S6 kinase	RPS6KA1	30	22	53	81.471	724	1.22867	0.0165847	1.34981	0.00260431	1.13027	0.0137795	1.21914	0.00548861	1.08557	0.0158904	1.46378	0.0163152	1.08642	0.0235345	2.16624	0.0330522	1.00078	0.0117657	1.17565	0.472305	1.13182	0.0166671	1.47258	0.00777794	1.04117	0.0270313	2.59624	0.130708	1.04036	0.0354639	3.40882	0.180988	0.919906	0.0226226	2.45922	0.0361141
4549	P08237	ATP-dependent 6-phosphofructokinase, muscle type	PFKM	30	27	50.8	85.182	780	0.867428	0.0112668	1.29887	0.00358042	0.851652	0.0264257	3.10288	0.0153085	0.826565	0.00933317	1.12915	0.00144343	0.85533	0.0203142	2.37501	0.00963866	1.0348	0.0216648	2.09362	0.122573	1.04944	0.0250748	2.38935	0.0920749	1.03035	0.0436699	4.23835	0.268905	0.995699	0.044611	4.48037	0.48221	0.981812	0.0187441	1.90913	0.220963
2136	P27824	Calnexin	CANX	30	20	50	67.567	592	0.973725	0.00586568	0.602397	0.0232557	1.15444	0.0278425	2.41178	0.0153732	0.986034	0.0105604	1.07099	0.159966	1.00806	0.00565819	0.561296	0.144516	1.02234	0.0157981	1.54529	0.144565	0.987516	0.0163365	1.6543	0.266358	1.17079	0.0382634	3.26818	0.0230395	1.14521	0.0211519	1.84699	0.0102302	1.18559	0.0243839	2.05669	0.00837042
6372	Q9UHB9	Signal recognition particle subunit SRP68	SRP68	30	30	49.8	70.729	627	0.859615	0.00964054	1.1215	0.00234498	0.880152	0.0289356	3.28757	0.0272198	0.94863	0.0142732	1.50461	0.0348973	0.965131	0.0217295	2.25146	0.127197	1.01739	0.00800982	0.787288	0.0805624	0.906164	0.0122867	1.3559	0.00838699	0.927813	0.0232439	2.50523	0.0456058	0.91195	0.0248317	2.72292	0.0360753	1.02389	0.0382231	3.73312	0.287712
5168	Q15398	Disks large-associated protein 5	DLGAP5	30	30	49.1	95.114	846	4.36219	1.85614	42.5507	0.167316	3.97815	0.22677	5.70039	0.00284854	7.72212	2.04083	26.4284	0.0350502	7.98145	1.80205	22.5779	0.0269553	1.03358	0.518336	50.1494	0.32588	0.431725	0.237194	54.9411	0.173345	0.515164	0.188922	36.6722	0.0762207	0.498425	0.105851	21.2371	0.0224895	0.88397	0.307473	34.7832	0.467017
2973	A0A0C4DGX4	Cullin-1	CUL1	30	30	48.5	87.387	752	1.19273	0.0246336	2.06531	0.00793285	1.05974	0.00502007	0.473707	0.00349064	1.22854	0.0189477	1.54229	0.00339316	1.20522	0.0203506	1.68854	0.00482939	0.981017	0.0103862	1.05872	0.105415	0.970852	0.01079	1.11139	0.0574271	0.862603	0.0137115	1.58955	0.00492157	0.879294	0.0176621	2.00867	0.0104323	0.888501	0.0158565	1.78464	0.00986432
4770	Q8TDD1	ATP-dependent RNA helicase DDX54	DDX54	30	30	47.2	98.594	881	2.65853	0.0823245	3.09662	0.00122365	2.30684	0.0851979	3.69327	0.00210134	3.53301	0.0236136	0.66837	4.3442e-05	3.512	0.256672	7.30842	0.0050615	0.994054	0.077309	7.77715	0.498324	0.752483	0.0283493	3.76743	0.00648714	0.65294	0.0274457	4.2034	0.00311885	0.656846	0.0255715	3.89307	0.00276913	0.867715	0.0166579	1.91975	0.007781
6195	Q86XP3	ATP-dependent RNA helicase DDX42	DDX42	30	30	47	102.97	938	1.14994	0.0195639	1.70131	0.00826576	1.19563	0.00650188	0.543803	0.000551183	1.25783	0.0114249	0.9083	0.000978098	1.3075	0.00652184	0.498802	0.000224716	1.03949	0.00904099	0.869754	0.0242237	0.914223	0.0071921	0.78669	0.003483	0.950551	0.00722197	0.759767	0.0103577	0.91444	0.00853976	0.933879	0.00491687	1.03974	0.0150312	1.44568	0.058585
4143	P49589	Cysteine--tRNA ligase, cytoplasmic	CARS	30	27	46.7	85.472	748	1.43173	0.0291811	2.03817	0.00226246	1.48316	0.0440113	2.96741	0.004076	0.86464	0.00946051	1.09416	0.00242834	0.884718	0.0159976	1.80822	0.00940474	1.02322	0.00782508	0.76475	0.0484209	1.65587	0.0271588	1.64015	0.000853998	1.71534	0.0411564	2.39931	0.0016423	1.67642	0.0438212	2.61398	0.00207828	1.03592	0.0402919	3.88949	0.225005
4526	P04264	Keratin, type II cytoskeletal 1	KRT1	30	25	43	66.038	644	0.818758	0.0262938	3.21143	0.0102936	0.619546	0.0485244	7.83225	0.0496895	0.857366	0.0177798	2.07377	0.00763176	0.794089	0.0178709	2.25049	0.0037388	0.926195	0.00220494	0.238064	0.000445733	0.954968	0.0295218	3.09139	0.136894	0.730522	0.0386583	5.29187	0.0556714	0.78836	0.0391148	4.96154	0.0713308	0.780593	0.0678128	8.68735	0.11734
3243	Q05397	Focal adhesion kinase 1	PTK2	30	1	42.4	119.23	1052	1.42282	0.0308344	2.16713	0.00262965	1.28892	0.0119262	0.925284	0.000849125	1.24499	0.0298783	2.39987	0.00723377	1.3078	0.0717981	5.48997	0.0245886	1.05045	0.0697439	6.63943	0.256891	1.14284	0.0337404	2.95234	0.0254394	1.03529	0.0296363	2.86262	0.173439	0.985564	0.0611624	6.20583	0.438831	0.905891	0.0283734	3.1321	0.0407259
7424	Q15459	Splicing factor 3A subunit 1	SF3A1	30	30	42.4	88.885	793	1.19586	0.0191124	1.59821	0.00467972	1.0987	0.00176163	0.160338	0.000159205	1.49935	0.008743	0.58312	0.000153177	1.51908	0.00897521	0.590832	0.000149385	1.01316	0.00904639	0.892889	0.140435	0.797588	0.00970389	1.21665	0.00114658	0.732783	0.00536887	0.732669	0.000201777	0.723265	0.00382852	0.529339	9.56845e-05	0.918748	0.0152281	1.65749	0.0167884
801	O75044	SLIT-ROBO Rho GTPase-activating protein 2	SRGAP2	30	25	41.4	120.88	1071	1.35684	0.0673032	4.9603	0.0165865	1.11995	0.043404	3.87554	0.0536202	1.41887	0.137592	9.69732	0.0439231	1.54648	0.0209674	1.35581	0.000733665	1.08994	0.127367	11.6857	0.250498	0.95628	0.126145	13.1912	0.422732	0.789323	0.0561793	7.1174	0.0332523	0.724192	0.0374966	5.17772	0.00911611	0.82541	0.0490659	5.94442	0.0364307
1043	Q15042	Rab3 GTPase-activating protein catalytic subunit	RAB3GAP1	30	30	40.9	110.52	981	1.27054	0.0182111	1.43334	0.002246	1.12629	0.0292635	2.59823	0.0245921	1.15	0.000950438	0.0826469	2.00729e-05	1.14016	0.0109059	0.956519	0.00299547	0.991446	0.0102557	1.03442	0.248352	1.10482	0.0155535	1.4078	0.0106157	0.97938	0.024621	2.51394	0.250855	0.98783	0.0352408	3.5675	0.39279	0.886464	0.0230572	2.60103	0.0196234
4213	Q14247	Src substrate cortactin	CTTN	30	30	39.6	61.585	550	1.15148	0.00800632	0.695308	0.00138997	1.07866	0.0138273	1.2819	0.0147071	1.15008	0.0133559	1.16131	0.00390548	1.17731	0.010152	0.862304	0.00162945	1.02368	0.00773972	0.756068	0.045939	1.00122	0.0179711	1.79492	0.469827	0.937899	0.0117317	1.25085	0.017019	0.916202	0.0155075	1.69258	0.0163877	0.936759	0.0180095	1.92253	0.0365562
1634	Q8TCG1	Protein CIP2A	KIAA1524	30	30	37.5	102.18	905	2.32576	0.108825	4.67914	0.00330938	2.18653	0.066142	3.02498	0.0015414	2.73654	0.0566528	2.07023	0.000530585	2.84316	0.0643326	2.26271	0.000607066	1.03896	0.0217204	2.09058	0.105597	0.849888	0.0531459	6.25328	0.0549855	0.79901	0.0413296	5.1726	0.0202812	0.769047	0.033822	4.39791	0.0105178	0.940136	0.028757	3.05882	0.088362
6317	Q9C0C9	(E3-independent) E2 ubiquitin-conjugating enzyme	UBE2O	30	7	35.4	141.29	1292	1.67164	0.0314674	1.88242	0.00109201	1.6661	0.0390141	2.34164	0.00170193	1.48155	0.0258891	1.74743	0.00143626	1.48	0.00995194	0.672428	0.000214735	0.998956	0.013067	1.30806	0.476369	1.12831	0.0189091	1.67588	0.0104678	1.12457	0.0447425	3.97864	0.0529614	1.12574	0.0296852	2.63694	0.0254452	0.996685	0.041676	4.18146	0.486391
3687	Q9H6R4	Nucleolar protein 6	NOL6	30	30	34.8	127.59	1146	1.48214	0.0303634	2.04862	0.00196621	1.17014	0.0365593	3.12436	0.021328	2.93457	0.0931306	3.17357	0.00115125	2.97706	0.0710434	2.38636	0.000643264	1.01448	0.0445884	4.39521	0.374282	0.505062	0.0241773	4.787	0.00119459	0.398743	0.0104459	2.61971	0.000150986	0.393052	0.0209911	5.34055	0.000599205	0.789493	0.0296071	3.75015	0.00970676
6568	O00411	DNA-directed RNA polymerase, mitochondrial	POLRMT	30	30	34.8	138.62	1230	1.64636	0.0872012	5.29662	0.00873419	1.45435	0.0055107	0.378912	7.35316e-05	1.743	0.189251	10.8578	0.0281804	1.65925	0.0671322	4.04592	0.00506533	0.951955	0.0690396	7.2524	0.297851	0.944556	0.137646	14.5726	0.41355	0.834394	0.0889886	10.6651	0.110673	0.876506	0.0327188	3.73287	0.0323765	0.883372	0.0513874	5.81718	0.0786771
4076	O95373	Importin-7	IPO7	30	29	33.7	119.52	1038	0.880332	0.0199223	2.26304	0.0134025	0.823076	0.00410159	0.498324	0.000268566	1.18692	0.00778253	0.655694	0.000864085	1.16663	0.0111149	0.952738	0.00220726	0.982907	0.0155362	1.58064	0.195732	0.741697	0.0128453	1.73188	0.00123404	0.693458	0.00778393	1.12248	0.000322266	0.705517	0.00319933	0.453472	5.90111e-05	0.934961	0.0233512	2.49755	0.0550134
3714	Q9UDY2	Tight junction protein ZO-2	TJP2	30	28	32.1	133.96	1190	1.36705	0.0228941	1.67471	0.00192993	1.24845	0.0178892	1.43292	0.00256712	1.44829	0.0175069	1.2088	0.000760099	1.49856	0.00355543	0.237257	2.54259e-05	1.03471	0.0124441	1.20266	0.0536548	0.943908	0.0269774	2.85805	0.0883744	0.862016	0.0229354	2.66067	0.0133782	0.833098	0.0120675	1.44851	0.00259891	0.913241	0.00846122	0.926505	0.00469718
5898	A0A0A0MTL6	Protein FAM65A	FAM65A	30	30	29.7	134.07	1238	2.21355	0.038978	1.76088	0.00051444	2.19432	0.085029	3.87496	0.00250184	2.0957	0.0166169	0.792904	0.000114929	2.25969	0.0432809	1.91534	0.000588418	1.07825	0.0268506	2.49019	0.0494358	1.05623	0.0269138	2.54809	0.0843839	1.04706	0.0358722	3.426	0.155389	0.971068	0.0370871	3.81921	0.267794	0.99131	0.0539164	5.4389	0.461935
6593	O60292	Signal-induced proliferation-associated 1-like protein 3	SIPA1L3	30	29	25.5	194.61	1781	2.5745	0.209142	8.12362	0.00842644	2.03725	0.11295	5.54425	0.00575752	1.94123	0.135779	6.99448	0.0098936	1.70844	0.185602	10.8639	0.0294934	0.880081	0.0439176	4.99017	0.0578005	1.32622	0.208796	15.7437	0.115055	1.04946	0.135644	12.9251	0.336612	1.19246	0.214776	18.0111	0.200499	0.79132	0.0272583	3.44466	0.00839191
1063	Q3V6T2	Girdin	CCDC88A	30	30	22.9	216.04	1871	1.39483	0.083573	5.99163	0.0204906	1.25237	0.0273332	2.18251	0.00573717	1.70212	0.043371	2.54807	0.00189104	1.69772	0.0513921	3.02713	0.00267876	0.997415	0.0120999	1.21313	0.429431	0.819468	0.0660579	8.06107	0.0589001	0.735775	0.00804014	1.09274	0.000462634	0.737682	0.0165365	2.24169	0.0019809	0.897869	0.0773735	8.61745	0.170599
899	P02751	Fibronectin	FN1	30	30	21.3	262.62	2386	4.05454	0.527538	13.011	0.0652889	12.944				0.78691												4.39644
909	P0DJD0	RANBP2-like and GRIP domain-containing protein 1	RGPD1	30	1	20.8	196.66	1748									1.52842	0.140682	9.20444	0.0986395
4608	P50748	Kinetochore-associated protein 1	KNTC1	30	29	18.2	250.75	2209	1.09592	0.0423542	3.8647	0.0739318	1.08124	0.0231118	2.13752	0.0357453	1.14037	0.0988678	8.66984	0.13494	1.12805	0.0324594	2.87747	0.0289363	0.989204	0.0650546	6.57645	0.463939	0.96103	0.0902782	9.3939	0.38359	0.948153	0.0912417	9.6231	0.340546	0.958501	0.0284159	2.96462	0.144379	0.986601	0.0170672	1.7299	0.261493
259	P68133	Actin, alpha skeletal muscle	ACTA1	30	1	53.1	42.051	377
996	P63267	Actin, gamma-enteric smooth muscle	ACTG2	30	1	53.5	41.876	376
2418	E7EVY3	Calpastatin	CAST	30	1	61.5	74.918	693
7113	Q15691	Microtubule-associated protein RP/EB family member 1	MAPRE1	29	28	91	29.999	268	1.09398	0.0142111	1.29902	0.0110127	1.03591	0.0193495	1.86788	0.10087	1.24913	0.000635959	0.0509121	3.25807e-06	1.25245	0.0165018	1.31756	0.00211917	1.00266	0.0137223	1.3686	0.427535	0.875794	0.0109698	1.25256	0.00386353	0.829301	0.0159133	1.91889	0.00430468	0.827105	0.00458141	0.553909	0.00035081	0.946913	0.0287741	3.03873	0.105635
4097	P13489	Ribonuclease inhibitor	RNH1	29	29	90.2	49.973	461	1.11398	0.00465009	0.41743	0.000829852	1.10834	0.0134143	1.21031	0.00747181	0.983495	0.00428681	0.435875	0.0307217	0.999204	0.00476893	0.477273	0.443041	1.01597	0.0065291	0.642646	0.0668381	1.13268	0.00476739	0.420896	0.000644132	1.12694	0.0157756	1.39986	0.0075223	1.10922	0.00857001	0.772617	0.00304662	0.994933	0.00978563	0.983546	0.331011
6472	P42765	3-ketoacyl-CoA thiolase, mitochondrial	ACAA2	29	29	80.9	41.924	397	0.874579	0.0133347	1.5247	0.0055757	0.8251	0.0133313	1.61572	0.00288685	0.761226	0.00393227	0.51657	0.000135575	0.766782	0.00180872	0.235885	3.00724e-05	1.0073	0.00341907	0.339429	0.0829685	1.14891	0.0216997	1.88872	0.0102359	1.08391	0.018149	1.67441	0.0217221	1.07606	0.0160734	1.49373	0.0208168	0.943426	0.01067	1.13098	0.0169582
1117	Q7L1Q6	Basic leucine zipper and W2 domain-containing protein 1	BZW1	29	27	74.7	48.043	419	1.30646	0.0199825	1.52951	0.00210815	1.15116	0.0223567	1.9421	0.0105316	1.29666	0.00967959	0.746501	0.000531201	1.3142	0.0070267	0.534676	0.000249829	1.01352	0.00941505	0.928943	0.142596	1.00756	0.0229117	2.27398	0.379043	0.887788	0.0181413	2.04343	0.0126585	0.875943	0.0124128	1.41708	0.00494575	0.881128	0.0217423	2.46755	0.0160687
981	P61158	Actin-related protein 3	ACTR3	29	27	73.9	47.371	418	0.878837	0.00421346	0.479436	0.000603755	0.814326	0.0252203	3.09708	0.00905257	0.889529	0.0130967	1.47231	0.0069064	0.884455	0.0178181	2.01459	0.0115514	0.994296	0.0331831	3.33734	0.451035	0.98798	0.0111763	1.13122	0.199342	0.915457	0.0325501	3.55561	0.0622971	0.920709	0.0204966	2.22618	0.0307126	0.926595	0.0267802	2.89017	0.0566734
3796	P04181	Ornithine aminotransferase, mitochondrial	OAT	29	29	73.3	48.534	439	1.23918	0.0187372	1.51206	0.00303334	1.08026	0.0106176	0.982876	0.00850515	1.41218	0.0130778	0.926076	0.000502297	1.41764	0.0151573	1.06919	0.00065678	1.00387	0.0184883	1.84171	0.420524	0.877498	0.00513952	0.585702	0.000878199	0.764962	0.00442396	0.578324	0.000177084	0.762017	0.0157359	2.06503	0.00217764	0.871754	0.00796179	0.913307	0.00191817
652	Q9H9A6	Leucine-rich repeat-containing protein 40	LRRC40	29	29	66.8	68.249	602	1.33236	0.0117831	0.884375	0.000626866	1.21542	0.0382211	3.14469	0.0148776	1.1767	0.0232768	1.97814	0.00841357	1.26442	0.0149107	1.17925	0.00158025	1.07455	0.0343895	3.20036	0.0794436	1.13229	0.0324254	2.86371	0.0272328	1.0329	0.0537834	5.20702	0.287928	0.96124	0.0187796	1.95369	0.0887847	0.912226	0.0218059	2.3904	0.0285768
7082	P48637	Glutathione synthetase	GSS	29	29	66.7	52.384	474	0.792742	0.00713119	0.89956	0.000591251	0.796039	0.0155406	1.95223	0.00288633	0.823456	0.0029123	0.353668	0.000136023	0.82574	0.00228662	0.276917	8.6076e-05	1.00277	0.00510341	0.508929	0.319182	0.962701	0.0056716	0.589134	0.0111941	0.966705	0.0163736	1.69375	0.0906486	0.964031	0.021016	2.18001	0.116603	1.00416	0.0112942	1.12475	0.370391
5638	P49411	Elongation factor Tu, mitochondrial	TUFM	29	29	66.4	49.541	452	0.780393	0.0131776	1.68858	0.00179428	0.753395	0.000938977	0.124633	7.24891e-06	0.799013	0.00713217	0.892622	0.00062883	0.792425	0.00261718	0.330275	7.94729e-05	0.991754	0.00694062	0.699832	0.179502	0.976696	0.0155787	1.59504	0.138492	0.942907	0.00921354	0.977142	0.0125723	0.950747	0.0033407	0.351376	0.00228562	0.965405	0.0160369	1.66116	0.0828159
2174	P62495	Eukaryotic peptide chain release factor subunit 1	ETF1	29	29	65.2	49.03	437	0.810792	0.00256457	0.316305	9.18413e-05	0.742427	0.0103954	1.40019	0.000813366	0.987987	0.0100973	1.02201	0.179745	0.99087	0.0144755	1.46088	0.300272	1.00292	0.0186868	1.86324	0.438694	0.82065	0.00575531	0.701311	0.000514318	0.751454	0.0106946	1.42318	0.000924283	0.749268	0.00494803	0.660382	0.000194659	0.915682	0.0119857	1.30893	0.00984218
5904	F6QDS0	HCG2043426, isoform CRA_b	hCG_2043426	29	0	64.7	54.017	479	0.959399	0.0221527	2.30902	0.106015	0.925157	0.0278925	3.0149	0.0587636	1.03072	0.00704872	0.683865	0.0243433	1.06905	0.00960579	0.898538	0.00938213	1.03719	0.0124954	1.20474	0.0480645	0.930806	0.0200127	2.15004	0.0376263	0.897584	0.0209504	2.33409	0.0198723	0.865404	0.0270399	3.12454	0.019265	0.964308	0.0314448	3.26086	0.192514
51	O60684	Importin subunit alpha-7	KPNA6	29	16	64.2	60.029	536	1.3997	0.0181274	1.29509	0.00102407	1.33373	0.0115213	0.863841	0.000594485	1.57894	0.0174799	1.10707	0.000454882	1.58162	0.0135996	0.859851	0.000273033	1.00169	0.014966	1.49407	0.454918	0.886479	0.0203696	2.29781	0.0154837	0.844701	0.0125994	1.49158	0.00326666	0.843273	6.99893e-05	0.00829973	9.97112e-08	0.952873	0.0172193	1.80709	0.0564249
5543	Q9Y6N5	Sulfide:quinone oxidoreductase, mitochondrial	SQRDL	29	29	63.1	49.96	450	0.642853	0.013819	2.14964	0.000748142	0.581512	0.00597225	1.02702	0.00010183	0.658957	0.00415938	0.631207	7.4367e-05	0.655723	0.00259753	0.396132	2.84618e-05	0.995092	0.00963657	0.96841	0.333465	0.975561	0.0222125	2.2769	0.196988	0.882473	0.0143329	1.62417	0.007303	0.886825	0.00587552	0.662535	0.0013431	0.90458	0.0246036	2.71989	0.0306398
6629	P06744	Glucose-6-phosphate isomerase	GPI	29	25	60	63.146	558	1.26857	0.00905361	0.713687	0.000566962	1.34674	0.013267	0.985125	0.000729863	0.803573	0.0081653	1.01612	0.000862495	0.81209	0.00407869	0.502246	0.000235449	1.0106	0.0153922	1.52308	0.277276	1.57866	0.0154101	0.976149	0.000354034	1.67594	0.0334689	1.99703	0.001219	1.65836	0.00801179	0.483115	7.40211e-05	1.06162	0.0135524	1.27658	0.0224451
5998	P14923	Junction plakoglobin	JUP	29	24	59.3	81.744	745	3.54826	0.122589	3.45489	0.00114925	3.47949	0.105875	3.04284	0.000906785	2.94064	0.149656	5.08923	0.00292392	3.02646	0.0801467	2.6482	0.00077866	1.02918	0.0497586	4.83477	0.295536	1.20663	0.0776012	6.43125	0.0561958	1.18324	0.0864189	7.30358	0.0797401	1.14969	0.064275	5.59064	0.0698713	0.980619	0.0616612	6.28799	0.412406
3435	H0YAR2	Polyadenylate-binding protein 1 (Fragment)	PABPC1	29	3	58.5	32.139	284	0.612288	0.024205	3.95321	0.024336	0.50695				1.43978	0.17473	12.1359	0.139777	1.4634								0.425264	0.0686662	16.1467	0.0469114	0.408304								0.788843
4380	Q9H6S3	Epidermal growth factor receptor kinase substrate 8-like protein 2	EPS8L2	29	29	58.5	80.62	715	1.75878	0.0166824	0.948521	0.000241414	1.88324	0.049621	2.63488	0.00156602	1.16056	0.0188557	1.6247	0.00673107	1.23592	0.0350705	2.83761	0.0106103	1.06493	0.0127426	1.19657	0.0181307	1.51545	0.0344663	2.27433	0.002214	1.62269	0.044275	2.72849	0.00249921	1.52375	0.0512206	3.36148	0.00468471	1.07077	0.0230637	2.15394	0.0453545
2791	Q9Y5K6	CD2-associated protein	CD2AP	29	29	58.4	71.45	639	1.32642	0.0121712	0.917595	0.000693229	1.1925	0.0125965	1.05631	0.00212437	1.21981	0.00838438	0.687352	0.000725516	1.19698	0.00988607	0.825915	0.00125359	0.981289	0.0116075	1.18288	0.125351	1.0874	0.00492589	0.452996	0.00157986	0.977613	0.00936535	0.957981	0.0701232	0.996254	0.00659939	0.66242	0.31565	0.899036	0.00537282	0.59762	0.00141084
7112	Q15437	Protein transport protein Sec23B	SEC23B	29	26	58.3	86.478	767	1.71364	0.0147212	0.859061	0.000212554	1.93331	0.0365541	1.89075	0.000764104	1.93451	0.0209477	1.08284	0.000250922	1.92318	0.0507071	2.63663	0.0014973	0.994144	0.0278343	2.79982	0.436191	0.885829	0.0172764	1.95031	0.0111332	0.999382	0.0170744	1.70849	0.49332	1.00527	0.0119251	1.18626	0.347255	1.12819	0.0275435	2.44139	0.0213914
1987	Q96HC4	PDZ and LIM domain protein 5	PDLIM5	29	29	54.7	63.944	596	1.02216	0.0165988	1.62389	0.154579	0.909126	0.0211573	2.32722	0.025337	0.911891	0.00619886	0.679781	0.002459	0.932846	0.0149124	1.59859	0.0231244	1.02298	0.0141754	1.3857	0.121835	1.12092	0.0251555	2.24417	0.0201496	0.996968	0.029229	2.93179	0.473888	0.974573	0.0370463	3.80129	0.291602	0.889416	0.0168526	1.89479	0.0112849
1060	Q32MZ4	Leucine-rich repeat flightless-interacting protein 1	LRRFIP1	29	29	52.8	89.252	808	1.45748	0.0275111	1.88758	0.00179438	1.50232	0.0166135	1.10586	0.000545646	1.05022	0.0238144	2.26756	0.0833478	1.05633	0.0489681	4.63567	0.177074	1.00582	0.0474446	4.71699	0.439885	1.38779	0.0394761	2.84453	0.00507311	1.43048	0.0488335	3.41378	0.00626604	1.4222	0.0636576	4.476	0.0108478	1.03076	0.0198236	1.9232	0.128357
4649	Q06124	Tyrosine-protein phosphatase non-receptor type 11	PTPN11	29	29	50.9	68.436	597	1.11819	0.0309985	2.77221	0.0308082	0.99226	0.00252659	0.25463	0.0461077	1.24836	0.00148922	0.119294	1.79754e-05	1.2362	0.0212733	1.72087	0.00399489	0.990254	0.0169732	1.71403	0.316793	0.89572	0.0239042	2.66871	0.0246439	0.794848	0.00140253	0.176452	2.33679e-05	0.802671	0.0126823	1.58002	0.00205672	0.887384	0.0219326	2.4716	0.0181164
6877	Q96T88	E3 ubiquitin-protein ligase UHRF1	UHRF1	29	28	49.1	89.813	793	12.3853	0.762956	6.16018	0.00221251	11.6871	0.193377	1.65462	0.000163525	14.5029	0.346399	2.38847	0.000328321	16.4011	0.613293	3.73934	0.000788682	1.13088	0.0248562	2.19795	0.016979	0.853985	0.0417041	4.88347	0.0372842	0.805844	0.0261812	3.24891	0.00892621	0.71258	0.0248335	3.48502	0.00371305	0.943627	0.0696566	7.38179	0.269871
1692	Q96RP9	Elongation factor G, mitochondrial	GFM1	29	29	46.9	83.471	751	1.00835	0.018292	1.81406	0.340946	0.887912	0.0332177	3.7411	0.039634	1.23085	0.030456	2.47439	0.00842847	1.21118	0.0349766	2.88782	0.0130585	0.984015	0.00929308	0.944404	0.11464	0.819229	0.0056244	0.686548	0.000483525	0.721381	0.00929645	1.2887	0.0005562	0.733099	0.0116237	1.58556	0.000946962	0.880561	0.0169308	1.92273	0.00980557
6384	Q9UPT5	Exocyst complex component 7	EXOC7	29	1	46.8	83.381	735	1.34792	0.0491696	3.64782	0.00960287	1.20531	0.0391068	3.24455	0.0170114	1.63113	0.0709918	4.35232	0.00614792	1.63229	0.0489656	2.99982	0.00295819	1.00071	0.0588477	5.88058	0.474802	0.826372	0.0344154	4.16463	0.0188582	0.738941	0.0576057	7.7957	0.0234156	0.738415	0.0219117	2.9674	0.00348896	0.894199	0.0464698	5.1968	0.0779735
2826	H7BXI1	Extended synaptotagmin-2 (Fragment)	ESYT2	29	29	45.6	98.008	884	1.21523	0.0385714	3.17399	0.0151615	1.27785	0.00447561	0.350245	0.000129668	0.841959	0.0111504	1.32434	0.00247509	0.81131	0.0167221	2.06113	0.00389514	0.963598	0.0114743	1.19077	0.0436072	1.44334	0.0453944	3.14509	0.00512886	1.51771	0.0190917	1.25792	0.000677943	1.57505	0.0336904	2.13901	0.00170314	1.05153	0.0288523	2.74385	0.10569
6833	Q8WUF5	RelA-associated inhibitor	PPP1R13L	29	29	45.3	89.09	828	2.84894	0.0349267	1.22595	0.00017824	2.55063	0.0789198	3.09413	0.00128613	2.06081	0.0349112	1.69405	0.000540053	2.0456	0.0911205	4.45447	0.00372654	0.992619	0.0349057	3.51652	0.438233	1.38244	0.00711419	0.514612	0.000172899	1.23768	0.0174922	1.4133	0.00268075	1.24689	0.0389595	3.12454	0.0118933	0.895292	0.0172722	1.92922	0.0131536
6678	P36776	Lon protease homolog, mitochondrial	LONP1	29	29	44.9	106.49	959	1.64995	0.0190424	1.15413	0.000428358	1.94189	0.030616	1.57661	0.000526914	0.598294	0.0105929	1.77052	0.000347649	0.641141	0.021259	3.3158	0.00175225	1.07162	0.0294762	2.75063	0.0666363	2.75775	0.0172558	0.625721	4.81738e-05	3.24571	0.0524322	1.61543	0.00027213	3.0288	0.0512682	1.69269	0.000318712	1.17694	0.0163194	1.3866	0.00418908
5899	A0A0A6YYL4	Coronin	CORO7-PAM16	29	3	44	114.16	1048	1.24347	0.0306653	2.46612	0.00770071	1.12268	0.00459384	0.409184	0.000699391	1.11958	0.0145182	1.29676	0.00718914	1.11638	0.00756865	0.677962	0.00209947	0.997146	0.0169096	1.6958	0.446579	1.11066	0.0367492	3.30878	0.0465408	1.00277	0.0169046	1.68578	0.436631	1.00564	0.00439964	0.437495	0.163482	0.902865	0.0197136	2.18345	0.0195642
4733	Q86XL3	Ankyrin repeat and LEM domain-containing protein 2	ANKLE2	29	29	43.6	104.11	938	2.69235	0.0481419	1.7881	0.000403714	2.10939	0.049992	2.36998	0.0010101	2.23127	0.103491	4.63824	0.00346789	2.1848	0.0271755	1.24385	0.000262693	0.979173	0.0395546	4.03959	0.337301	1.20665	0.0465511	3.85789	0.0232226	0.945378	0.033213	3.5132	0.124423	0.965486	0.010819	1.12058	0.0431658	0.783476	0.0242422	3.09418	0.0061935
682	Q9NVE7	Pantothenate kinase 4	PANK4	29	2	42.4	85.99	773	0.925205	0.0728629	7.87532	0.222284	0.930183	0.0180629	1.94187	0.0307258	0.907471	0.0519737	5.72731	0.113337	0.922484	0.026545	2.87756	0.0508421	1.01654	0.0369076	3.63069	0.338031	1.01954	0.129313	12.6834	0.400128	1.02503	0.0478281	4.66603	0.313111	1.00835	0.0118226	1.17248	0.273714	1.00538	0.102423	10.1875	0.447368
3882	Q5JRX3	Presequence protease, mitochondrial	PITRM1	29	29	41.7	117.41	1037	1.13786	0.0176296	1.54937	0.00795068	1.08909	0.0111957	1.02799	0.00769528	1.15985	0.00735119	0.633803	0.00105345	1.14803	0.0141369	1.23141	0.00448855	0.989804	0.0167827	1.69556	0.307272	0.981039	0.0193653	1.97395	0.219315	0.938986	0.00389831	0.415162	0.00202972	0.948658	0.0181363	1.91178	0.0533208	0.957134	0.0229307	2.39577	0.10312
1841	O60763	General vesicular transport factor p115	USO1	29	28	41	107.89	962	0.991259	0.0161365	1.62788	0.325838	1.08057	0.00559494	0.517776	0.00239202	0.861271	0.00501417	0.582183	0.000652176	0.855852	0.00305636	0.357113	0.000224666	0.993709	0.00799615	0.804677	0.258833	1.15093	0.0196141	1.70421	0.00820141	1.25462	0.01187	0.946102	0.00108214	1.26257	0.00980754	0.776794	0.000695745	1.0901	0.0227629	2.08815	0.0288701
4013	A0A096LPC5	WASH complex subunit FAM21C	FAM21C	29	5	38.8	147.15	1341					1.149				1.2158				1.3423																0.855993
6140	Q2NL82	Pre-rRNA-processing protein TSR1 homolog	TSR1	29	29	37.9	91.809	804	1.57403	0.0129519	0.82285	0.00025426	1.65243	0.0426585	2.58156	0.00211681	1.69083	0.0108499	0.64169	0.000123262	1.67915	0.0060184	0.35842	3.9258e-05	0.993089	0.00740765	0.745919	0.226208	0.930919	0.0109781	1.17928	0.0122126	0.977292	0.0249652	2.55452	0.235021	0.984093	0.0219312	2.22857	0.277408	1.04981	0.0357837	3.40858	0.144988
83	O95155	Ubiquitin conjugation factor E4 B	UBE4B	29	29	35.9	146.18	1302	2.88676	0.0773729	2.68026	0.00083692	2.25448	0.164971	7.31749	0.00826546	3.12911	0.0378281	1.20891	0.000157693	3.22272	0.0799758	2.48163	0.000644898	1.02992	0.0290901	2.82451	0.200669	0.922552	0.0171168	1.85538	0.0229414	0.720485	0.0592187	8.21927	0.0217775	0.699557	0.0631167	9.02238	0.0214973	0.78097	0.0761877	9.75552	0.0546459
4737	G8JLD3	ELKS/Rab6-interacting/CAST family member 1	ERC1	29	29	35.4	124.82	1086	1.4528	0.0228597	1.57349	0.00126748	1.28697	0.0957301	7.43842	0.0458386	1.33371	0.0424089	3.17976	0.00782385	1.28901	0.0293051	2.27347	0.00504028	0.96648	0.010811	1.1186	0.0453701	1.08929	0.0294078	2.69972	0.0460431	0.964952	0.0463959	4.8081	0.2766	0.998419	0.0586686	5.87615	0.488312	0.885852	0.0545932	6.16279	0.089693
1108	Q6Y7W6	PERQ amino acid-rich with GYF domain-containing protein 2	GIGYF2	29	29	31.8	150.07	1299	1.48181	0.0342115	2.30876	0.0024939	1.30831	0.0316333	2.41788	0.00515699	1.63622	0.0169891	1.03831	0.000355949	1.68265	0.00496566	0.295109	2.64528e-05	1.02837	0.00863238	0.839419	0.0405231	0.905629	0.0219792	2.42695	0.0253578	0.799589	0.013011	1.62721	0.00209862	0.777527	0.016528	2.12572	0.00274556	0.88291	0.0344915	3.90657	0.0392652
2578	Q14676	Mediator of DNA damage checkpoint protein 1	MDC1	29	29	29.2	226.66	2089	1.7734	0.0286069	1.61311	0.000681852	1.49814	0.0480956	3.21035	0.00456915	2.15028	0.0444851	2.0688	0.000744948	2.1774	0.0367867	1.68947	0.000486856	1.01261	0.00982759	0.970516	0.162569	0.824732	0.0303604	3.68124	0.0145368	0.696721	0.0345361	4.95695	0.00642903	0.688041	0.0338833	4.92461	0.00585587	0.844784	0.0207242	2.45319	0.00873847
5771	Q92620	Pre-mRNA-splicing factor ATP-dependent RNA helicase PRP16	DHX38	29	29	28.9	140.5	1227	1.63212	0.0971026	5.94946	0.0112026	1.38471	0.0200529	1.44817	0.00135096	1.89251	0.0597521	3.15729	0.00221658	2.03414	0.0649029	3.19068	0.00195014	1.07484	0.017375	1.61652	0.0247758	0.862412	0.0324146	3.7586	0.0260516	0.73168	0.0238857	3.2645	0.00393836	0.680735	0.0260118	3.82114	0.00330718	0.848411	0.0542107	6.38967	0.0560349
43	O43847	Nardilysin	NRDC	29	29	28.6	131.57	1150	1.42675	0.0127828	0.89594	0.000447772	1.30309	0.00438634	0.336612	0.000104681	1.60513	0.0281291	1.75245	0.00107513	1.65513	0.043429	2.62391	0.00217535	1.03115	0.0315294	3.0577	0.207697	0.888868	0.0130126	1.46395	0.00674003	0.811823	0.0124952	1.53915	0.0021945	0.787302	0.0224733	2.85447	0.00552259	0.913322	0.00522628	0.572228	0.00180918
5343	O60306	Intron-binding protein aquarius	AQR	29	29	28.2	171.29	1485	1.00909	0.0187632	1.85941	0.332359	1.00107	0.0352817	3.52441	0.47701	1.19454	0.0250404	2.09623	0.008041	1.21644	0.0285253	2.34498	0.0084147	1.01833	0.0343916	3.37725	0.313828	0.844751	0.0329391	3.89926	0.0214282	0.838036	0.0436661	5.21053	0.0336252	0.82295	0.0429973	5.22478	0.0277663	0.99205	0.0317826	3.20373	0.424004
4723	Q7Z4S6	Kinesin-like protein KIF21A	KIF21A	29	28	26.5	187.18	1674	1.24129	0.0755254	6.08442	0.0413645	1.09341	0.04316	3.9473	0.0792562	1.39119	0.0395103	2.84004	0.00499582	1.3704	0.026055	1.90127	0.00244928	0.985058	0.014703	1.4926	0.211087	0.892255	0.0786885	8.81907	0.164671	0.785953	0.050895	6.47557	0.0268076	0.797875	0.0474425	5.94611	0.0261038	0.880862	0.0401629	4.55949	0.0499587
7622	P41229	Lysine-specific demethylase 5C	KDM5C	29	24	25.8	175.72	1560	8.1541	0.178893	2.1939	0.000312009	7.59787	0.19662	2.58784	0.000442772	4.65779	0.121127	2.60053	0.0128944	2.99				0.621816				1.75566	0.0994883	5.66671	0.0506103	1.59178	0.0588407	3.69653	0.0384676	2.44662				0.931785	0.0286666	3.07652	0.0716431
2228	Q6KC79	Nipped-B-like protein	NIPBL	29	29	14.3	316.05	2804	2.67945	0.368643	13.7582	0.0213602	2.18964	0.0636277	2.90585	0.00141986	2.46361	0.1468	5.95874	0.00489835	2.44821	0.102788	4.19852	0.0024853	0.993749	0.0895852	9.01487	0.494513	1.08761	0.0938649	8.63036	0.207654	0.888796	0.0274703	3.09074	0.0283692	0.894386	0.0503729	5.63212	0.0892007	0.817198	0.0820816	10.0443	0.0838986
7272	O95613	Pericentrin	PCNT	29	29	13.2	378.03	3336	2.74723	1.23254	44.8649	0.195926	4.88533	0.613107	12.55	0.0599057	3.29567	0.818619	24.8392	0.123879	3.9505				1.6176				0.665425				1.7164				1.06108				1.77827	0.552544	31.072	0.204768
2048	D6RA82	Annexin	ANXA3	29	1	80.3	32.118	284
4481	H0Y3P2	Eukaryotic translation initiation factor 4 gamma 2	EIF4G2	29	1	39.9	98.117	869
5553	H3BR70	Pyruvate kinase	PKM	29	1	73.2	40.189	366
7531	A0A087WVP4	Smoothelin	SMTN	29	2	39	104.84	971
196	P37802	Transgelin-2	TAGLN2	28	28	94.5	22.391	199	1.2409	0.001253	0.100975	1.35263e-05	1.10461	0.0131581	1.19119	0.00770508	1.31345	0.00791539	0.60264	0.000318437	1.30994	0.00615476	0.469852	0.000197018	0.997324	0.00196216	0.196742	0.153197	0.944761	0.00584982	0.619185	0.00552196	0.840998	0.0125627	1.49379	0.00309963	0.843254	0.0126736	1.50294	0.00324483	0.890169	0.0114455	1.28577	0.00535716
4108	P23396	40S ribosomal protein S3	RPS3	28	28	81.9	26.688	243	0.711942	0.00280106	0.393439	4.72744e-05	0.582866	0.00344018	0.590218	3.40079e-05	1.02962	0.00881892	0.856518	0.0389969	1.02759	0.00696691	0.677988	0.0290408	0.99802	0.00549567	0.550657	0.378319	0.691458	0.00322555	0.466486	5.46413e-05	0.566096	0.00352632	0.622919	3.30237e-05	0.567219	0.0049785	0.877703	6.61655e-05	0.818699	0.00398752	0.487056	0.000241742
6662	P26599	Polypyrimidine tract-binding protein 1	PTBP1	28	1	79.8	57.221	531	1.0597	0.00569571	0.537482	0.00448495	1.03242	0.00677872	0.656585	0.0204676	1.10704	0.00542382	0.489939	0.00127821	1.10694	0.00526667	0.475785	0.00120773	0.999911	0.00961314	0.9614	0.499875	0.95724	0.00666218	0.695978	0.0117372	0.932597	0.00910364	0.976161	0.00890172	0.93268	0.00480101	0.514755	0.00252559	0.974256	0.00332315	0.341096	0.00813594
854	O15144	Actin-related protein 2/3 complex subunit 2	ARPC2	28	28	79.7	34.333	300	0.880055	0.0133558	1.51761	0.00610682	0.781614	0.0198517	2.53984	0.00410007	0.880399	0.0135934	1.544	0.00635797	0.885292	0.0134012	1.51376	0.00671131	1.00556	0.0159326	1.58445	0.375204	0.99961	0.0130791	1.30842	0.494038	0.887795	0.0182248	2.05281	0.0127724	0.882888	0.00962185	1.08981	0.00334727	0.888142	0.00924808	1.04128	0.0033889
3237	P63104	14-3-3 protein zeta/delta	YWHAZ	28	25	77.6	27.745	245	1.03683	0.00602227	0.580834	0.0128307	0.965706	0.0069864	0.72345	0.0195971	0.998735	0.00335383	0.335808	0.372261	1.0094	0.00617342	0.611596	0.133041	1.01067	0.00949465	0.939438	0.187288	1.03814	0.00745092	0.717715	0.0180029	0.966929	0.00383299	0.396409	0.00659007	0.956717	0.0123532	1.29121	0.0365858	0.931401	0.00995486	1.06881	0.0102387
4160	P62136	Serine/threonine-protein phosphatase PP1-alpha catalytic subunit	PPP1CA	28	7	73.6	37.512	330	1.66022	0.0048416	0.291624	2.68855e-05	1.62776	0.0152185	0.934938	0.000293462	1.71033	0.0154577	0.903788	0.000236519	1.74556	0.0172816	0.990032	0.000268301	1.0206	0.0159395	1.56177	0.160463	0.970703	0.0112103	1.15487	0.0606993	0.951723	0.0161357	1.69542	0.0484281	0.932512	0.00357311	0.383171	0.00139624	0.980447	0.00637263	0.649972	0.046082
7279	P35520	Cystathionine beta-synthase	CBS	28	28	73.1	60.586	551	0.944909	0.00697909	0.7386	0.00785034	0.952246	0.00819028	0.860102	0.0141292	0.762884	0.00145641	0.190909	1.88627e-05	0.753812	0.0118568	1.57291	0.00115747	0.988108	0.0172414	1.74489	0.285287	1.2386	0.00820125	0.662138	0.000589414	1.24822	0.00849197	0.680327	0.000583921	1.26324	0.0300919	2.38212	0.00637381	1.00777	0.00599229	0.594612	0.161374
5239	Q96HE7	ERO1-like protein alpha	ERO1A	28	27	72.9	54.392	468	2.3625	0.0521327	2.20667	0.00072916	3.66295	0.0341167	0.9314	8.20292e-05	0.825149	0.00971903	1.17785	0.00153971	0.82562	0.0178221	2.15863	0.0051646	1.00057	0.0287232	2.87068	0.483033	2.86312	0.0586488	2.04842	0.00049408	4.43914	0.0698773	1.57412	0.000206156	4.43661	0.133381	3.00638	0.000749748	1.55045	0.0491601	3.17069	0.00391937
2982	Q15942	Zyxin	ZYX	28	28	72.6	61.277	572	1.06912	0.00335128	0.313461	0.00117082	1.05017	0.0221704	2.11112	0.0749019	1.26782	0.00770764	0.607945	0.000413463	1.25421	0.00869949	0.693625	0.000584274	0.989262	0.0104362	1.05495	0.207843	0.843277	0.00711655	0.843917	0.00102857	0.828326	0.0162218	1.95838	0.00442134	0.837316	0.0138649	1.65587	0.00360276	0.98227	0.019512	1.98642	0.233949
743	Q9Y266	Nuclear migration protein nudC	NUDC	28	28	70.7	38.242	331	1.07377	0.0177826	1.65608	0.0265469	1.03189	0.0123243	1.19434	0.0608013	1.13636	0.0126384	1.11219	0.00423204	1.13196	0.00303113	0.267778	0.000263578	0.996126	0.00849748	0.853052	0.349227	0.944924	0.0251213	2.65856	0.0813451	0.908063	0.00615241	0.677531	0.00222621	0.911594	0.00954371	1.04693	0.00573979	0.96099	0.0232387	2.4182	0.119904
4114	P24752	Acetyl-CoA acetyltransferase, mitochondrial	ACAT1	28	28	65.3	45.199	427	0.857403	0.013812	1.61091	0.00464011	0.858631	0.00870563	1.0139	0.00188775	0.816736	0.000575683	0.0704858	4.93378e-06	0.838063	0.00446692	0.533006	0.000380125	1.02611	0.00549064	0.535092	0.0206977	1.04979	0.017025	1.62175	0.0493994	1.0513	0.0101127	0.961926	0.0183029	1.02454	0.00782529	0.763784	0.0440088	1.00143	0.0134398	1.34206	0.457736
702	Q9P258	Protein RCC2	RCC2	28	28	63	56.084	522	1.11492	0.00308347	0.276563	0.000359491	1.08427	0.0207316	1.91203	0.0275264	1.11729	0.00353412	0.316312	0.000453258	1.13881	0.00983328	0.863466	0.00248721	1.01927	0.00599534	0.588202	0.0422206	0.997884	0.00210265	0.210711	0.210527	0.97045	0.017306	1.7833	0.116562	0.952107	0.0127153	1.33549	0.0321114	0.972508	0.0193905	1.99387	0.148479
5851	Q9NUU7	ATP-dependent RNA helicase DDX19A	DDX19A	28	0	62.6	53.974	478					0.93081								0.98101																0.948828
3986	Q9NQW7	Xaa-Pro aminopeptidase 1	XPNPEP1	28	28	61	69.917	623	1.21006	0.00190292	0.157258	4.10246e-05	1.17921	0.0118436	1.00436	0.00216664	0.860953	0.00974992	1.13246	0.00244425	0.885196	0.0115396	1.30362	0.00498927	1.02816	0.00959637	0.933355	0.0493158	1.40549	0.0171665	1.22139	0.000892804	1.36966	0.0293981	2.14637	0.00312207	1.33215	0.0292174	2.19325	0.00381017	0.974506	0.00905648	0.92934	0.0535131
2208	Q15645	Pachytene checkpoint protein 2 homolog	TRIP13	28	28	60.6	48.55	432	1.01847	0.0170311	1.67223	0.192791	0.975265	0.012162	1.24705	0.0903165	1.05869	0.0136726	1.29147	0.0249701	1.06151	0.00751384	0.707842	0.007285	1.00267	0.009923	0.989662	0.403397	0.962007	0.0279999	2.91057	0.157836	0.921199	0.0167418	1.8174	0.0213001	0.91875	0.00786217	0.855747	0.0046245	0.95758	0.0177217	1.85068	0.0703862
7525	Q9Y3I0	tRNA-splicing ligase RtcB homolog	RTCB	28	28	60.4	55.21	505	1.15547	0.0214857	1.85948	0.00923834	1.10398	0.0098665	0.893722	0.00443471	1.24498	0.0122231	0.981788	0.00123887	1.258	0.0144997	1.1526	0.00156978	1.01046	0.0112603	1.11438	0.223297	0.928102	0.020334	2.19093	0.0361505	0.886743	0.00731688	0.825141	0.00207606	0.877567	0.0027754	0.31626	0.000256774	0.955437	0.0127796	1.33757	0.03691
1456	P13798	Acylamino-acid-releasing enzyme	APEH	28	28	59.6	81.224	732	0.82975	0.0119229	1.43692	0.00243915	0.867896	0.00487556	0.561768	0.000679955	0.748131	0.0143243	1.91467	0.00161287	0.760029	0.0145313	1.91194	0.00182754	1.0159	0.0359073	3.53452	0.339998	1.1091	0.0355285	3.20336	0.0450365	1.16009	0.0196329	1.69237	0.00732466	1.14193	0.0276253	2.41919	0.01777	1.04597	0.0201625	1.92763	0.0740937
1475	P38606	V-type proton ATPase catalytic subunit A	ATP6V1A	28	28	58.8	68.303	617	0.942907	0.0061298	0.650096	0.00567361	0.912791	0.0125554	1.3755	0.0100908	1.09845	0.00985737	0.897393	0.00493021	1.11301	0.00788127	0.708104	0.00241181	1.01326	0.0106654	1.05258	0.168303	0.858401	0.00391715	0.456331	0.000382299	0.830985	0.0172005	2.06989	0.00512074	0.82011	0.00879388	1.07228	0.00119185	0.968061	0.0193657	2.00046	0.122403
2139	P31040	Succinate dehydrogenase [ubiquinone] flavoprotein subunit, mitochondrial	SDHA	28	28	58.3	72.691	664	1.23529	0.00356978	0.288983	0.000115043	1.14622	0.00348919	0.304408	0.000284417	1.21015	0.0079576	0.657572	0.000715049	1.23551	0.00834912	0.675763	0.000626911	1.02096	0.0134312	1.31555	0.128113	1.02078	0.00942665	0.923479	0.0786724	0.947176	0.00714738	0.754599	0.00892763	0.927732	0.00575096	0.619894	0.00313969	0.927898	0.004521	0.48723	0.00195548
1883	P52306	Rap1 GTPase-GDP dissociation stimulator 1	RAP1GDS1	28	23	57.2	66.316	607	1.35073	0.0120339	0.89092	0.000587239	1.16948	0.0379484	3.24491	0.0230097	1.24619	0.0131304	1.05364	0.0014146	1.23546	0.0462718	3.74532	0.0180009	0.991384	0.0287055	2.89549	0.405977	1.08388	0.0184823	1.70519	0.0224796	0.938439	0.0213684	2.27701	0.0518683	0.946594	0.00826158	0.872769	0.0115826	0.865814	0.0313869	3.62513	0.0257034
7342	O15371	Eukaryotic translation initiation factor 3 subunit D	EIF3D	28	28	57.1	63.972	548	1.03164	0.00525558	0.509439	0.0132282	1.01349	0.00688775	0.67961	0.0941866	1.20928	0.0080584	0.66638	0.00073931	1.22966	0.00723395	0.58829	0.000495169	1.01685	0.0120168	1.18176	0.146459	0.853103	0.00993178	1.16419	0.00227357	0.838091	0.0108309	1.29233	0.00222639	0.824202	0.000955557	0.115937	1.47721e-05	0.982403	0.00219031	0.222954	0.00757531
2983	E7ES33	Septin-7	SEPT7	28	27	56.6	48.715	417	1.18298	0.0120006	1.01444	0.00213407	1.17999	0.00709609	0.601368	0.000774982	1.03155	0.00920984	0.892815	0.0376568	1.02515	0.011113	1.08404	0.0754311	0.993792	0.0056633	0.569868	0.194683	1.1468	0.0177986	1.55203	0.0071659	1.1439	0.012769	1.11627	0.00388352	1.15105	0.0110842	0.962969	0.00266728	0.997475	0.00457769	0.458928	0.319632
6288	Q99615	DnaJ homolog subfamily C member 7	DNAJC7	28	28	54	56.44	494	1.47563	0.00265351	0.179822	1.55613e-05	1.32428	0.039789	3.00457	0.00730933	1.718	0.0167336	0.974016	0.000271235	1.70067	0.0184174	1.08295	0.000344911	0.989909	0.00133697	0.13506	0.00855522	0.85892	0.00680599	0.792389	0.00116049	0.770827	0.0274313	3.55869	0.00707238	0.778684	0.027779	3.56742	0.00776413	0.897437	0.0279309	3.1123	0.0339201
416	Q5VV41	Rho guanine nucleotide exchange factor 16	ARHGEF16	28	28	51.9	80.104	709	1.10824	0.02548	2.29914	0.0253406	0.981371	0.0183755	1.87243	0.212257	1.0077	0.0154577	1.53397	0.329431	0.985707	0.00945248	0.958955	0.1359	0.978179	0.0240523	2.45888	0.235204	1.09978	0.0409381	3.7224	0.0658767	0.973876	0.0266225	2.73366	0.220494	0.995601	0.022028	2.21253	0.437596	0.885522	0.0143455	1.62001	0.00770223
33	O43175	D-3-phosphoglycerate dehydrogenase	PHGDH	28	28	51.2	56.65	533	1.02185	0.00432255	0.423013	0.0184628	1.06516	0.0120604	1.13226	0.0162298	0.556189	0.00278859	0.501373	1.97399e-05	0.563505	0.00378093	0.670967	3.75154e-05	1.01315	0.0107953	1.06552	0.172034	1.83723	0.0124061	0.675258	0.000109728	1.91511	0.0195173	1.01912	0.000227185	1.89025	0.0338991	1.79337	0.00072242	1.04239	0.00824868	0.791325	0.0178693
1875	P33121	Long-chain-fatty-acid--CoA ligase 1	ACSL1	28	27	48.7	77.942	698	1.15156	0.0127226	1.10481	0.00348012	1.15567	0.0164415	1.42269	0.00547002	1.35102	0.0472918	3.50046	0.00875724	1.38274	0.0177915	1.28669	0.00107565	1.02348	0.0267493	2.61356	0.23068	0.852366	0.0366504	4.29985	0.0288045	0.855406	0.0181346	2.12	0.00772445	0.835783	0.0048445	0.579637	0.000434723	1.00357	0.0250416	2.49526	0.441256
3852	Q00653	Nuclear factor NF-kappa-B p100 subunit	NFKB2	28	28	47.6	96.748	900	1.5492	0.0533612	3.44443	0.0046239	1.58804	0.0140097	0.882197	0.000283437	1.31067	0.0447684	3.41569	0.00997672	1.31155	0.0324582	2.4748	0.00531281	1.00067	0.0570899	5.70515	0.474988	1.18199	0.0269895	2.28339	0.0105772	1.21163	0.0475143	3.92152	0.0230617	1.21081	0.0272795	2.25299	0.00812181	1.02507	0.0355058	3.46373	0.267851
2090	O75330	Hyaluronan mediated motility receptor	HMMR	28	26	47	84.099	724	11.474				8.1761				3.5613	0.471445	13.238	0.0693589	3.81195	1.47578	38.7145	0.162866	0.576149				2.74157								1.35676
3637	Q8TD16	Protein bicaudal D homolog 2	BICD2	28	26	46.4	93.532	824	2.36254	0.169998	7.19555	0.00747865	1.97721	0.0598907	3.02904	0.00186077	2.14912	0.0705826	3.28425	0.0018682	2.08804	0.131887	6.31632	0.00708628	0.971577	0.0433219	4.45892	0.301675	1.09931	0.063694	5.79403	0.123486	0.920009	0.0261449	2.84181	0.0468967	0.946923	0.0297038	3.13687	0.110687	0.836901	0.0334175	3.993	0.0200664
2458	O94874	E3 UFM1-protein ligase 1	UFL1	28	28	45.7	89.594	794	0.958205	0.0247427	2.58219	0.119107	0.957619	0.0137455	1.43538	0.0458966	1.01673	0.0176347	1.73444	0.217925	0.986434	0.017784	1.80286	0.267041	0.970201	0.0306063	3.15464	0.222685	0.942436	0.0347213	3.6842	0.123194	0.94186	0.0245015	2.6014	0.0717607	0.970789	0.028622	2.94833	0.212933	0.999388	0.0384813	3.85048	0.492347
3952	Q96T76	MMS19 nucleotide excision repair protein homolog	MMS19	28	28	43.6	113.29	1030	1.30721	0.0196716	1.50486	0.00203378	1.40433	0.015556	1.10772	0.00073785	1.02856	0.0145558	1.41516	0.0933833	1.04523	0.0167804	1.60543	0.0566756	1.0162	0.0189558	1.86536	0.237314	1.27091	0.0332052	2.61272	0.00730034	1.36533	0.00512797	0.375584	9.84718e-05	1.34356	0.0203818	1.51699	0.00174733	1.0743	0.0264782	2.4647	0.0527212
5893	Q9Y4R8	Telomere length regulation protein TEL2 homolog	TELO2	28	28	42.5	91.746	837	2.50189	0.287539	11.4929	0.0167253	2.60905	0.249957	9.58039	0.0112983	3.39429	0.147969	4.35935	0.00188878	3.58746	0.236217	6.58451	0.00406772	1.05691	0.0694869	6.57454	0.235363	0.737087	0.0536971	7.28504	0.0201767	0.768656	0.102747	13.3671	0.0848028	0.727268	0.0892458	12.2714	0.0494995	1.04283	0.199298	19.1112	0.35477
3861	Q13617	Cullin-2	CUL2	28	28	42.4	86.982	745	0.819666	0.0147025	1.79371	0.00330016	0.804788	0.0122536	1.52259	0.00196228	0.902629	0.0123734	1.37081	0.00791062	0.937236	0.0176364	1.88175	0.0356805	1.03834	0.0335207	3.2283	0.180382	0.908087	0.0165776	1.82555	0.0156114	0.891605	0.00138838	0.155717	8.20124e-05	0.858683	0.0282916	3.29477	0.0191517	0.981849	0.01917	1.95244	0.225781
586	Q99661	Kinesin-like protein KIF2C	KIF2C	28	26	42.3	81.312	725	4.72369	0.0929636	1.96803	0.000311044	3.90233	0.0259172	0.664148	3.98613e-05	6.16518	0.234974	3.81131	0.00102794	6.20126	0.148381	2.39275	0.000405875	1.00585	0.0234559	2.33194	0.405352	0.766188	0.0252395	3.29416	0.00576608	0.632962	0.0289485	4.57349	0.00310313	0.62928	0.0175086	2.78233	0.00111449	0.826119	0.0177944	2.15398	0.00517831
3022	Q86Y56	Dynein assembly factor 5, axonemal	DNAAF5	28	28	41.3	93.52	855	2.01729	0.0190093	0.942321	0.000174436	1.63001	0.0621285	3.81154	0.00475653	2.15435	0.0812696	3.77235	0.00244702	2.08642	0.174603	8.36853	0.012135	0.968469	0.0806449	8.32705	0.392808	0.936378	0.0422525	4.51233	0.140668	0.756614	0.052496	6.93829	0.0223976	0.781247	0.0543486	6.95664	0.029171	0.808021	0.0326118	4.03601	0.0140178
5411	Q02241	Kinesin-like protein KIF23	KIF23	28	28	40	110.06	960	4.15713	0.0649668	1.56278	0.000211454	3.23221	0.0686093	2.12268	0.00047107	4.62285	0.191602	4.14467	0.00138664	4.64196	0.0546144	1.17654	0.000112361	1.00413	0.0392104	3.9049	0.449459	0.899256	0.0511409	5.68702	0.0978921	0.69918	0.0141619	2.0255	0.0011066	0.696303	0.0146639	2.10596	0.00116402	0.77751	0.0283058	3.64058	0.00797419
1516	P82094	TATA element modulatory factor	TMF1	28	28	38.8	122.84	1093	4.07302	0.78635	19.3063	0.0271104	4.52205	0.174567	3.86035	0.0192712	5.05165	0.46326	9.17047	0.00628736	4.90598	1.04687	21.3387	0.097126	0.912511	0.111858	12.2583	0.336546	0.806274	0.146934	18.2238	0.184886	0.8411	0.10767	12.801	0.231006	0.921743	0.233685	25.3525	0.461436	0.906989	0.0169381	1.86751	0.0700239
571	Q96P70	Importin-9	IPO9	28	28	36.7	115.96	1041	0.910471	0.00999384	1.09766	0.00613084	0.896295	0.014402	1.60684	0.00941365	0.938563	0.00668151	0.711888	0.00581956	0.938642	0.002774	0.295534	0.00101912	1.00008	0.0100118	1.0011	0.493463	0.970069	0.0147224	1.51767	0.0905387	0.954966	0.0206205	2.15929	0.0815589	0.954885	0.0132869	1.39147	0.0387153	0.984431	0.0225796	2.29367	0.286729
7783	K4DI93	Cullin 4B, isoform CRA_e	CUL4B	28	19	36.4	102.75	900	1.51395	0.0348722	2.30338	0.00227892	1.40254	0.0368088	2.62443	0.00410967	1.40388	0.00561278	0.399806	9.65279e-05	1.38768	0.016026	1.15487	0.000851417	0.988464	0.0117853	1.19228	0.217771	1.07841	0.0227062	2.10553	0.0368918	0.99905	0.0268575	2.6883	0.496851	1.01071	0.0149761	1.48174	0.270695	0.926412	0.045108	4.86911	0.126997
2887	P08581	Hepatocyte growth factor receptor	MET	28	27	32.7	155.54	1390	7.94809	0.415618	5.22915	0.0017688	5.35501	0.349737	6.53103	0.00315965	9.15805	0.493469	5.38836	0.00180735	8.24355	0.17278	2.09594	0.000283959	0.900142	0.0698743	7.76259	0.154027	0.86788	0.0420816	4.84878	0.0453616	0.584732	0.0599229	10.2479	0.0104037	0.6496	0.044438	6.84083	0.00798756	0.673748	0.0433499	6.43414	0.00874318
3883	Q5JTH9	RRP12-like protein	RRP12	28	28	31.3	143.7	1297	1.0357	0.0220177	2.12587	0.121086	0.985887	0.0069891	0.708915	0.0909279	1.55504	0.00698315	0.449067	7.91188e-05	1.50647	0.00991873	0.658409	0.000191609	0.968768	0.0104911	1.08293	0.0486743	0.666033	0.0161036	2.41783	0.00116115	0.633996	0.00513776	0.810376	9.85183e-05	0.654436	0.00761576	1.16371	0.000242799	0.951899	0.0153385	1.61136	0.044607
2340	Q9H6S0	Probable ATP-dependent RNA helicase YTHDC2	YTHDC2	28	28	29.7	160.25	1430	1.19928	0.0312617	2.60671	0.0117746	1.21493	0.0094986	0.781825	0.000973067	1.49771	0.0784957	5.24103	0.0118019	1.4622	0.0158668	1.08513	0.000587771	0.976284	0.0413764	4.23815	0.324183	0.800738	0.054746	6.83695	0.0350682	0.811186	0.0363675	4.48325	0.0178667	0.830892	0.00304161	0.366065	0.000161693	1.01305	0.0300691	2.96818	0.344227
3909	Q8IX12	Cell division cycle and apoptosis regulator protein 1	CCAR1	28	28	29.7	132.82	1150	1.03905	0.00468485	0.45088	0.00703884	1.01965	0.0377139	3.6987	0.316217	1.16325	0.051034	4.38718	0.0417139	1.16728	0.017243	1.4772	0.00521385	1.00346	0.0344407	3.4322	0.452344	0.893224	0.0360858	4.03995	0.0500639	0.876551	0.0397958	4.54004	0.0461793	0.87353	0.0394234	4.51312	0.0435732	0.981334	0.0320329	3.26422	0.318954
3925	Q8TEW0	Partitioning defective 3 homolog	PARD3	28	2	29.4	151.42	1356	1.89961	0.0977251	5.14449	0.00573684	1.62685	0.0288222	1.77166	0.00105199	1.6991	0.0692169	4.07373	0.00479252	1.59803	0.000845248	0.052893	9.98818e-07	0.940515	0.0377433	4.01305	0.132203	1.11801	0.0211175	1.88886	0.0151829	0.957476	0.0378466	3.95275	0.195648	1.01803	0.0184675	1.81403	0.212322	0.856414	0.0351661	4.10621	0.0280569
6010	P26006	Integrin alpha-3	ITGA3	28	28	27.9	116.61	1051	1.52393	0.0327187	2.147	0.00193342	0.998468	0.0260349	2.60749	0.488551	1.5452	0.00664739	0.430195	7.43037e-05	1.5396	0.0104832	0.680907	0.000188565	0.99637	0.00985014	0.988603	0.377102	0.986231	0.0227617	2.30795	0.309728	0.646172	0.0160513	2.48407	0.00102816	0.648526	0.0211469	3.26076	0.00180738	0.655194	0.0101346	1.54682	0.000431782
1036	Q14966	Zinc finger protein 638	ZNF638	28	28	24.6	220.62	1978	1.88016	0.158593	8.43512	0.0150613	1.67959	0.133601	7.95438	0.0177692	2.01572	0.0289954	1.43846	0.000406628	1.81041	0.0354763	1.95957	0.000953794	0.898146	0.0276519	3.07877	0.0337299	0.932747	0.0881825	9.45406	0.285676	0.833246	0.0534831	6.41865	0.0462228	0.92774	0.0875585	9.43783	0.269028	0.893325	0.135612	15.1806	0.292733
5483	Q96ST3	Paired amphipathic helix protein Sin3a	SIN3A	28	28	24.2	145.17	1273	1.44977	0.0508065	3.50446	0.00621263	1.45295	0.0676075	4.65314	0.0106397	1.17193	0.0607833	5.1866	0.051152	1.27606	0.0330681	2.59143	0.0462619	1.09956	0.0517721	4.70842	0.177895	1.23708	0.0530027	4.2845	0.0228396	1.23979	0.0605278	4.8821	0.0284432	1.09026	0.00521624	0.47844	0.0224877	1.00219	0.0116027	1.15774	0.429875
1602	Q86U86	Protein polybromo-1	PBRM1	28	28	23.7	192.95	1689	2.09478	0.102899	4.91219	0.00432131	1.94813	0.0315294	1.61844	0.000551423	2.36444	0.0605079	2.55908	0.000978177	2.50494	0.0373262	1.4901	0.000307068	1.05942	0.0428855	4.04801	0.144992	0.885949	0.0660047	7.45018	0.119695	0.823926	0.0339977	4.12631	0.0179237	0.777714	0.00823582	1.05898	0.000685502	0.929993	0.0291869	3.1384	0.0707981
1136	Q8IWJ2	GRIP and coiled-coil domain-containing protein 2	GCC2	28	9	22	195.91	1684	3.00029	0.020984	0.699398	0.00408924	1.94362	0.261821	13.4708	0.0324432	1.83343	0.472491	25.7708	0.0900242	2.39208	0.17061	7.1323	0.00722494	1.3047	0.372265	28.5327	0.193723	2.00707	0.461617	22.9996	0.152883	1.0601	0.318562	30.0503	0.3308	0.812525	0.0495836	6.10241	0.0326235	0.717477	0.0765918	10.6752	0.10414
3417	Q9Y6D6	Brefeldin A-inhibited guanine nucleotide-exchange protein 1	ARFGEF1	28	18	21.5	208.76	1849	0.976967	0.0751203	7.68913	0.419621	0.877428	0.0538442	6.13659	0.0786692	1.10464	0.0483638	4.37825	0.0789827	1.08729	0.0332722	3.06012	0.137972	0.945879	0.00394925	0.417521	0.0283788	0.884423	0.0870488	9.84244	0.172845	0.794313	0.0170318	2.14422	0.00340554	0.857778	0.00863894	1.00713	0.0236476	0.898115	0.103691	11.5454	0.236746
7266	O60287	Nucleolar pre-ribosomal-associated protein 1	URB1	28	28	18.4	254.39	2271	2.16208	0.127184	5.88249	0.00581242	1.79205	0.134344	7.49669	0.0134777	2.64638	0.0866615	3.27471	0.00137499	2.80995	0.271342	9.65647	0.0105924	1.06181	0.0667098	6.28266	0.213832	0.816993	0.0239249	2.92841	0.00839512	0.67717	0.0287753	4.24935	0.00395472	0.637752	0.012521	1.96331	0.000597114	0.828857	0.0135028	1.62909	0.00309146
7283	P18583	Protein SON	SON	28	13	17.8	263.83	2426	2.52099	0.0452962	1.79676	0.000442386	2.02498	0.0179269	0.885291	0.000152835	2.75529	0.0928484	3.36983	0.00138816	3.0058	0.284858	9.47697	0.00955078	1.09092	0.142475	13.0601	0.263799	0.914964	0.0316055	3.45429	0.0586441	0.734942	0.0199726	2.71757	0.00282624	0.67369	0.0624393	9.26825	0.0179901	0.803247	0.0107419	1.3373	0.00148585
2413	E5RK69	Annexin	ANXA6	28	1	64.8	51.776	460
5028	Q9H361	Polyadenylate-binding protein 3	PABPC3	28	1	33	70.03	631
6623	P04350	Tubulin beta-4A chain	TUBB4A	28	0	69.1	49.585	444
6993	A0A0U1RRM4	Polypyrimidine tract-binding protein 1	PTBP1	28	1	67.3	62.463	588
4620	P60174	Triosephosphate isomerase	TPI1	27	27	78	30.791	286	1.16785	0.0146315	1.25286	0.00374845	1.12722	0.00394053	0.34958	0.000478909	0.940106	0.0102305	1.08823	0.0140289	0.902582	0.00683595	0.757377	0.00244653	0.960085	0.0151847	1.5816	0.0602763	1.24225	0.0280746	2.25997	0.00654871	1.19903	0.0119025	0.99267	0.00177643	1.24888	0.0137628	1.10201	0.00152012	0.96521	0.012575	1.30283	0.0552277
6595	O60664	Perilipin-3	PLIN3	27	27	76.3	47.074	434	1.04276	0.0157445	1.50989	0.0559955	0.936177	0.008613	0.920018	0.00888608	0.890034	0.010687	1.20074	0.00466738	0.904576	0.00359652	0.397592	0.00070896	1.01634	0.00961734	0.946274	0.114858	1.1716	0.00368665	0.314669	0.000230601	1.05184	0.00705993	0.671195	0.00900561	1.03494	0.00933649	0.902133	0.0321509	0.897788	0.00836325	0.93154	0.00331923
5145	P62333	26S protease regulatory subunit 10B	PSMC6	27	22	74.3	44.172	389	0.893222	0.01367	1.53041	0.00802978	0.817758	0.00388838	0.475492	0.000227511	1.0869	0.00599898	0.551935	0.00236409	1.08001	0.00757635	0.701505	0.00441775	0.993664	0.0101936	1.02586	0.301595	0.821807	0.0165633	2.01547	0.00428075	0.752377	0.00378068	0.502499	0.000116531	0.757174	0.00410548	0.542211	0.00014289	0.915515	0.018315	2.00052	0.0221379
5821	Q9C0B1	Alpha-ketoglutarate-dependent dioxygenase FTO	FTO	27	27	73.3	58.281	505	1.2007	0.00156312	0.130184	3.03262e-05	0.960991	0.0141412	1.47152	0.0555551	1.06052	0.0151147	1.42522	0.0283591	1.04796	0.0228513	2.18055	0.0839966	0.988159	0.0144595	1.46328	0.252805	1.13218	0.0150164	1.32633	0.00631206	0.906152	0.0251244	2.77265	0.0328261	0.91701	0.0341961	3.72909	0.0696652	0.80036	0.0128248	1.60238	0.00205484
4607	P50579	Methionine aminopeptidase 2	METAP2	27	2	72.2	52.891	478	1.16236	0.0178484	1.53553	0.00591544	1.07187	0.0145694	1.35925	0.0192623	1.28654	0.0168567	1.31023	0.00171875	1.26202	0.00793333	0.628623	0.000457574	0.980935	0.0183968	1.87544	0.207933	0.903472	0.0217482	2.40718	0.0238368	0.833137	0.0205897	2.47135	0.0074873	0.84933	0.00640407	0.754015	0.000901427	0.922151	0.00463862	0.503022	0.00176684
4919	F8VQZ7	Methionine aminopeptidase 2	METAP2	27	2	72.1	52.82	477	1.1811								1.464	0.00146969	0.100389	0.00123482	1.4516	0.162646	11.2046	0.128782	1.13828				0.805772
6066	P62195	26S protease regulatory subunit 8	PSMC5	27	26	71.2	45.626	406	0.932047	0.0161684	1.73472	0.0263111	0.869519	0.0196352	2.25817	0.0110251	1.16306	0.0021458	0.184495	8.65574e-05	1.17552	0.00985207	0.838105	0.0015665	1.01071	0.0100426	0.993621	0.197203	0.801373	0.0133788	1.66948	0.0022582	0.747611	0.0162134	2.1687	0.00205645	0.73969	0.0174149	2.35435	0.00222986	0.932914	0.00540097	0.578936	0.00321252
3122	Q9UGI8	Testin	TES	27	27	66	47.996	421	1.75759	0.0233774	1.33009	0.000475029	2.07679	0.0209151	1.00709	0.000188458	0.959927	0.00497404	0.518169	0.00753956	0.966364	0.0141827	1.46764	0.0712616	1.0067	0.0156358	1.55317	0.350073	1.83096	0.0255114	1.39333	0.000470208	2.16349	0.0108062	0.499483	4.31221e-05	2.14908	0.0361221	1.68082	0.000492857	1.18161	0.0179012	1.51498	0.00477415
6646	P14866	Heterogeneous nuclear ribonucleoprotein L	HNRNPL	27	16	65.4	64.132	589	1.16546	0.0143046	1.22738	0.00368807	1.24877	0.0180845	1.44818	0.00261606	1.13391	0.00530293	0.467669	0.000781997	1.16461	0.00820657	0.704663	0.00123728	1.02708	0.00762292	0.742197	0.035336	1.02782	0.0115858	1.12721	0.068634	1.1013	0.0118952	1.0801	0.00673854	1.07227	0.0114883	1.07141	0.0121365	1.07148	0.00918539	0.857259	0.00803943
3651	Q96I24	Far upstream element-binding protein 3	FUBP3	27	27	64.5	61.64	572	1.1312	0.0137993	1.21989	0.00542748	1.04565	0.0108898	1.04143	0.0261105	1.18963	0.0321405	2.70172	0.0136524	1.23	0.0192258	1.56307	0.00344856	1.03393	0.0120822	1.16856	0.0530502	0.950878	0.0163677	1.72133	0.0481814	0.878971	0.01964	2.23443	0.012756	0.850124	0.00942942	1.10918	0.00197018	0.924378	0.0136651	1.4783	0.0156481
1452	P11172	Uridine 5-monophosphate synthase	UMPS	27	27	64.4	52.221	480	0.736208	0.0211006	2.86612	0.00318324	0.708626	0.016851	2.37798	0.00166858	0.944349	0.00816956	0.8651	0.0104647	0.959595	0.00580553	0.604999	0.0100303	1.01614	0.0104354	1.02696	0.129851	0.779593	0.0158773	2.03661	0.00258208	0.750386	0.0182764	2.4356	0.00266871	0.738464	0.0131316	1.77823	0.00125799	0.962536	0.0301722	3.13465	0.174835
1710	Q9BY44	Eukaryotic translation initiation factor 2A	EIF2A	27	27	63.2	64.989	585	0.785293	0.00915662	1.16601	0.000907815	0.803005	0.00529532	0.659438	0.000361017	1.02431	0.0138673	1.35382	0.109654	0.998452	0.0134066	1.34274	0.464052	0.974753	0.0136634	1.40173	0.104057	0.766653	0.01912	2.49396	0.00333713	0.783945	0.0072197	0.920944	0.000557722	0.80425	0.00645941	0.803159	0.000543841	1.02256	0.0182128	1.7811	0.167971
6718	Q02818	Nucleobindin-1	NUCB1	27	27	59.2	53.879	461	3.6579	0.0269934	0.737947	5.15555e-05	3.62816	0.0312871	0.862339	7.08294e-05	3.18046	0.0414973	1.30476	0.00018091	3.32351	0.0374867	1.12793	0.000130049	1.04498	0.0248207	2.37524	0.103887	1.15012	0.00877819	0.763242	0.00169946	1.14077	0.0146153	1.28118	0.00529029	1.09167	0.0149703	1.37133	0.012769	0.99187	0.0121257	1.22251	0.289003
235	P52209	6-phosphogluconate dehydrogenase, decarboxylating	PGD	27	27	58.8	53.139	483	0.847349	0.00908719	1.07243	0.00176474	0.827317	0.00989347	1.19585	0.00163544	0.891682	0.00949133	1.06443	0.00380242	0.894107	0.0119394	1.33534	0.00625601	1.00272	0.0218569	2.17977	0.448658	0.950282	0.00678772	0.714285	0.00908394	0.927817	0.0193329	2.0837	0.0327493	0.925301	0.017928	1.93753	0.0267559	0.97636	0.0165039	1.69035	0.146274
2793	A0A087WYU1	Sorting nexin	SNX9	27	27	56.7	66.476	594	1.23088	0.0122405	0.994453	0.00139804	1.1188	0.0272227	2.43319	0.0241004	0.834807	0.0186375	2.23255	0.00627671	0.855281	0.0209871	2.45382	0.0102647	1.02452	0.024937	2.43401	0.209798	1.47445	0.0187002	1.26828	0.000774189	1.34019	0.0363838	2.71481	0.00559064	1.30811	0.057455	4.39221	0.0162675	0.908948	0.01977	2.17504	0.022225
5667	Q12788	Transducin beta-like protein 3	TBL3	27	27	56.7	89.034	808	1.08218	0.0142997	1.32138	0.0144214	1.05379	0.0090455	0.858379	0.0135296	1.53327	0.0400367	2.61119	0.0027837	1.47996	0.0374238	2.5287	0.00300078	0.965232	0.0504363	5.2253	0.294246	0.705798	0.0282365	4.00064	0.00457674	0.687282	0.0243702	3.54588	0.00302534	0.712038	0.0126812	1.78097	0.000968367	0.973766	0.00454192	0.466428	0.0143677
2348	Q9HCC0	Methylcrotonoyl-CoA carboxylase beta chain, mitochondrial	MCCC2	27	27	56.5	61.332	563	0.857027	0.0191668	2.23643	0.00880134	0.883589	0.0319314	3.61383	0.0344716	1.00757	0.0248974	2.47104	0.386898	1.04417	0.0101865	0.97556	0.0245436	1.03633	0.0340334	3.28405	0.192989	0.850591	0.0285535	3.3569	0.0175327	0.876953	0.0225948	2.57651	0.0161958	0.846213	0.0384268	4.54102	0.0291896	1.03099	0.0287203	2.78569	0.191832
1835	O43252	Bifunctional 3-phosphoadenosine 5-phosphosulfate synthase 1	PAPSS1	27	26	55.3	70.832	624	1.09485	0.0279772	2.55534	0.0380272	1.08135	0.0220693	2.0409	0.0328489	1.07994	0.0100801	0.933392	0.00774763	1.07627	0.0215397	2.00132	0.0353072	0.996606	0.0106454	1.06817	0.393516	1.01381	0.0246658	2.43299	0.309224	1.0013	0.0117626	1.17472	0.456762	1.00472	0.00782712	0.779039	0.301914	0.987669	0.0209409	2.12024	0.313796
5680	Q13564	NEDD8-activating enzyme E1 regulatory subunit	NAE1	27	27	55.1	60.246	534	0.924114	0.012016	1.30027	0.0121316	0.843198	0.0144525	1.71401	0.0042073	0.913558	0.0118712	1.29944	0.00920339	0.93438	0.0202789	2.1703	0.0423486	1.02279	0.00947528	0.926413	0.0685459	1.01156	0.018322	1.81127	0.291455	0.922982	0.0280851	3.04287	0.0566447	0.902414	0.035478	3.93146	0.056648	0.912439	0.0185507	2.03309	0.0212063
7562	O60826	Coiled-coil domain-containing protein 22	CCDC22	27	27	54.5	70.755	627	1.18831	0.0213745	1.79873	0.00629444	1.17849	0.0323486	2.74492	0.0155101	1.16028	0.0102675	0.884917	0.00203708	1.18888	0.0102699	0.863832	0.00147033	1.02465	0.0172187	1.68045	0.142241	1.02416	0.0115789	1.13057	0.0853812	1.0157	0.0334439	3.2927	0.332682	0.991263	0.0282387	2.84877	0.402405	0.991734	0.0327047	3.29773	0.423415
3191	O75131	Copine-3	CPNE3	27	26	54.4	60.13	537	0.926024	0.016364	1.76712	0.0229745	0.902883	0.00949995	1.05218	0.00472638	0.986533	0.00905737	0.918101	0.138782	0.994799	0.00332341	0.334078	0.129385	1.00838	0.0126527	1.25475	0.284709	0.938665	0.0214883	2.28924	0.0526923	0.915208	0.0142543	1.55749	0.0136263	0.907603	0.00997849	1.09943	0.00574494	0.97501	0.00735494	0.754346	0.0385398
5948	O43242	26S proteasome non-ATPase regulatory subunit 3	PSMD3	27	27	53.7	60.977	534	0.794047	0.0125573	1.58143	0.00185204	0.752224	0.0101772	1.35295	0.00084236	0.934614	0.00575392	0.615647	0.00383171	0.931845	0.00446724	0.479397	0.0021357	0.997037	0.00189304	0.189867	0.129208	0.849598	0.00835373	0.983256	0.00153708	0.80485	0.0134401	1.66988	0.00236024	0.807242	0.0134621	1.66767	0.00242672	0.94733	0.021695	2.29012	0.0689906
3004	Q6PJG6	BRCA1-associated ATM activator 1	BRAT1	27	26	53.6	88.118	821	3.94561	0.157089	3.98135	0.00141012	3.33305	0.404336	12.1311	0.0138495	4.86856	0.246633	5.06583	0.00200742	5.55566	0.166267	2.99275	0.000663264	1.14113	0.023675	2.0747	0.0134131	0.810426	0.0599662	7.39934	0.0453742	0.684606	0.0487345	7.11862	0.0117716	0.599937	0.05351	8.91926	0.00890864	0.844747	0.109198	12.9268	0.16121
70	O75815	Breast cancer anti-estrogen resistance protein 3	BCAR3	27	27	53.5	92.565	825	2.2497	0.128778	5.72424	0.00516612	1.99895	0.0865778	4.33117	0.00368677	3.51881	0.245349	6.97251	0.00461429	3.72801	0.111272	2.98474	0.000827809	1.05945	0.0569948	5.37964	0.193891	0.639334	0.0836278	13.0805	0.0262939	0.568074	0.0666173	11.7269	0.0118799	0.536196	0.0366382	6.83299	0.00312517	0.888541	0.0134117	1.50941	0.00711097
7058	P04844	Dolichyl-diphosphooligosaccharide--protein glycosyltransferase subunit 2	RPN2	27	27	53.1	69.283	631	1.36125	0.00492691	0.36194	9.29699e-05	1.36344	0.0293213	2.15053	0.003212	1.35991	0.0146886	1.08012	0.000830006	1.38978	0.0211661	1.52298	0.0014655	1.02197	0.0135249	1.32342	0.121611	1.00099	0.0110773	1.10664	0.46468	1.0026	0.0320228	3.19397	0.460347	0.981052	0.0346936	3.53637	0.329989	1.00161	0.0235602	2.35222	0.467651
978	P55084	Trifunctional enzyme subunit beta, mitochondrial	HADHB	27	27	52.7	51.294	474	0.804401	0.00349586	0.434591	0.000159663	0.755561	0.00837931	1.10902	0.00058696	0.814998	0.00130035	0.159552	2.47009e-05	0.812191	0.016814	2.07021	0.00397474	0.996555	0.0204872	2.0558	0.448194	0.986998	0.00581114	0.588769	0.0776704	0.927071	0.0108533	1.17071	0.010755	0.930276	0.0300734	3.23275	0.0747469	0.939284	0.00868838	0.925001	0.00995981
4087	P08240	Signal recognition particle receptor subunit alpha	SRPRA	27	27	51.6	69.81	638	1.28684	0.0169931	1.32052	0.0017429	1.21235	0.0187309	1.54501	0.00383536	1.06505	0.0202379	1.90018	0.0419051	1.07545	0.0230084	2.13943	0.0404187	1.00976	0.0310088	3.07091	0.381345	1.20824	0.01397	1.15622	0.0022317	1.1383	0.0292951	2.57359	0.0208152	1.12729	0.00661059	0.586412	0.00134219	0.942109	0.0250681	2.66085	0.0749389
7522	Q9Y262	Eukaryotic translation initiation factor 3 subunit L	EIF3L	27	27	51.4	66.726	564	0.825644	0.00757514	0.917482	0.000941877	0.752174	0.0192096	2.55387	0.00298912	1.24872	0.0199947	1.60122	0.00319234	1.24744	0.00616559	0.494261	0.000310085	0.998975	0.0155805	1.55965	0.482275	0.661194	0.0157602	2.38359	0.00108083	0.602358	0.00970913	1.61185	0.000298059	0.602976	0.0167868	2.78399	0.000893612	0.911016	0.0275291	3.02181	0.0426169
4414	Q9UBU9	Nuclear RNA export factor 1	NXF1	27	27	50.6	70.182	619	1.1898	0.0382049	3.21104	0.0188793	1.15147	0.0171959	1.49338	0.00630066	1.70838	0.0141539	0.828498	0.000199427	1.74137	0.0251884	1.44647	0.000575608	1.01931	0.0230754	2.26382	0.240359	0.696447	0.0277502	3.98454	0.00415612	0.674014	0.00527756	0.783004	0.000131032	0.661246	0.0192235	2.90717	0.00160776	0.967789	0.0441298	4.55985	0.282548
4140	P48444	Coatomer subunit delta	ARCN1	27	27	49.3	57.21	511	1.28043	0.00646383	0.504816	0.000265364	1.32146	0.0152591	1.15472	0.00112162	1.25059	0.00713123	0.570228	0.000404291	1.28774	0.0267366	2.07623	0.00424554	1.02971	0.0179208	1.74038	0.117962	1.02386	0.00447083	0.436663	0.0166531	1.05667	0.0176548	1.6708	0.0420656	1.02618	0.0331867	3.234	0.248984	1.03204	0.0137805	1.33527	0.0721677
3794	P00367	Glutamate dehydrogenase 1, mitochondrial	GLUD1	27	27	49.1	61.397	558	0.759602	0.000878186	0.115611	6.67233e-06	0.766161	0.00518822	0.677171	0.000246028	0.769586	0.000817238	0.106192	6.2899e-06	0.759401	0.00647992	0.853293	0.000362452	0.986766	0.00743925	0.753902	0.109255	0.987027	0.00147462	0.1494	0.00634027	0.99555	0.00570609	0.57316	0.259937	1.0089	0.00408965	0.405357	0.0804856	1.00863	0.00661604	0.65594	0.159977
5651	P57737	Coronin-7	CORO7	27	1	46.9	100.6	925									1.09414	0.00322516	0.294766	0.0133467
1397	E7ETU9	Procollagen-lysine,2-oxoglutarate 5-dioxygenase 2	PLOD2	27	27	46.2	81.169	703	3.95143	0.111465	2.82087	0.000710102	4.9153	0.0745134	1.51595	0.000180893	1.56592	0.0639732	4.08535	0.00621156	1.56086	0.020739	1.3287	0.000681595	0.996769	0.0295053	2.96009	0.471594	2.5234	0.0426008	1.68823	0.000390177	3.13893	0.149194	4.75303	0.00239948	3.1491	0.0761178	2.41712	0.000624968	1.24393	0.0468646	3.76746	0.0172523
4050	O43264	Centromere/kinetochore protein zw10 homolog	ZW10	27	27	44.8	88.828	779	1.047	0.0205826	1.96587	0.0739261	1.00246	0.0235478	2.34901	0.45504	1.26429	0.00348473	0.275627	8.68961e-05	1.36408	0.0108278	0.793779	0.000441442	1.07893	0.00994898	0.922115	0.00774206	0.828129	0.0141797	1.71225	0.00337837	0.792902	0.0195199	2.46183	0.0044035	0.734896	0.0220378	2.99876	0.0034367	0.957462	0.038359	4.00632	0.19833
4146	F8W7U8	Double-strand break repair protein MRE11A	MRE11A	27	27	42.7	80.521	707	0.991166	0.0192075	1.93787	0.351213	0.884743	0.00845057	0.955145	0.00267007	1.10059	0.0185599	1.68636	0.0161047	1.14469	0.0320236	2.79758	0.0225723	1.04007	0.0123674	1.1891	0.0414899	0.900577	0.00518246	0.57546	0.00135382	0.80388	0.0070365	0.875317	0.000642801	0.772912	0.0158294	2.04802	0.0024188	0.892628	0.0119152	1.33484	0.00606347
4976	Q13619	Cullin-4A	CUL4A	27	18	42.2	87.679	759	1.55318	0.0875929	5.63957	0.0118751	1.43972	0.0456262	3.16911	0.00526451	1.62707	0.0319629	1.96445	0.00129144	1.52956	0.0569315	3.72207	0.00563504	0.940072	0.0226707	2.41159	0.0600301	0.954588	0.0722635	7.57012	0.318254	0.884852	0.0449947	5.085	0.0644007	0.94126	0.0671715	7.13633	0.252307	0.926946	0.0341265	3.6816	0.0849879
7289	P48449	Lanosterol synthase	LSS	27	27	41	83.308	732	1.29628	0.0107136	0.826489	0.000652126	1.33842	0.0300551	2.24557	0.00388213	1.30562	0.0154442	1.1829	0.00127048	1.35159	0.0322807	2.38835	0.00414419	1.03521	0.0136473	1.31832	0.0610345	0.992847	0.0125951	1.26858	0.31724	1.02512	0.0168271	1.64148	0.135143	0.990257	0.0107774	1.08834	0.233026	1.03251	0.0285542	2.76552	0.181905
2530	A0A024RCR6	HLA-B associated transcript 3, isoform CRA_a	BAT3	27	27	40.6	118.7	1126	2.985	0.0680143	2.27853	0.00058508	2.95465	0.0160111	0.541895	3.35422e-05	3.22689	0.0519543	1.61004	0.000271727	3.33683	0.0966075	2.89519	0.000850353	1.03407	0.0175119	1.6935	0.0943707	0.92504	0.0364561	3.94103	0.0905623	0.915633	0.0157193	1.71677	0.0166038	0.885466	0.0278881	3.14954	0.0276383	0.989831	0.0221476	2.23751	0.352555
499	Q8N766	ER membrane protein complex subunit 1	EMC1	27	27	39.3	111.76	993	1.46819	0.0243502	1.65851	0.00134467	1.40626	0.00790021	0.561791	0.000188933	1.64953	0.021102	1.27927	0.000526466	1.68894	0.0211382	1.25157	0.000469681	1.02389	0.0227538	2.2223	0.197938	0.890065	0.0134249	1.50831	0.00731971	0.852518	0.0154976	1.81786	0.00545193	0.832627	0.00871474	1.04666	0.00135151	0.957815	0.0193965	2.02508	0.0819842
5585	O43747	AP-1 complex subunit gamma-1	AP1G1	27	27	39.3	91.35	822	0.851645	0.0246805	2.89798	0.0134144	0.764215	0.0236138	3.08994	0.00497127	0.896096	0.0194394	2.16934	0.0167606	0.913349	0.02119	2.32003	0.027745	1.01925	0.0377832	3.70695	0.319622	0.950394	0.0254067	2.67328	0.0969623	0.852827	0.012235	1.43464	0.00342829	0.836718	0.0330297	3.94753	0.0195698	0.89734	0.0168886	1.88207	0.0130839
3840	P53992	Protein transport protein Sec24C	SEC24C	27	25	39.2	118.32	1094	1.19202	0.0192687	1.61647	0.00494407	1.27859	0.0255818	2.00078	0.00414842	1.19563	0.0111332	0.931157	0.00160982	1.22499	0.0215415	1.75851	0.00450649	1.02455	0.0258165	2.51978	0.215965	0.99698	0.0221587	2.22259	0.459876	1.06939	0.0227569	2.12803	0.0458522	1.04376	0.0374531	3.58828	0.175963	1.07263	0.0115454	1.07636	0.0121359
2667	Q8TDZ2	Protein-methionine sulfoxide oxidase MICAL1	MICAL1	27	27	38.3	117.87	1067	1.20874	0.0250749	2.07447	0.00702775	1.2425	0.0142363	1.14577	0.00171201	0.965055	0.00987911	1.02368	0.0359172	0.990694	0.0572532	5.7791	0.462315	1.02657	0.0566435	5.51776	0.326637	1.25251	0.032619	2.60429	0.00808683	1.28749	0.0252538	1.96147	0.00380095	1.25417	0.0619262	4.93761	0.0266614	1.02793	0.029751	2.89426	0.217664
4051	O43290	U4/U6.U5 tri-snRNP-associated protein 1	SART1	27	27	37	90.254	800	2.68538	0.0795032	2.96059	0.00110583	2.59094	0.0308484	1.19063	0.000187796	2.88079	0.0524111	1.81933	0.000387432	2.95296	0.0180256	0.610424	4.25852e-05	1.02505	0.0130542	1.27352	0.0965527	0.932168	0.041535	4.45574	0.126637	0.899384	0.00655071	0.728355	0.00210798	0.877404	0.00721436	0.82224	0.00172418	0.96483	0.0396559	4.11015	0.243263
336	Q15678	Tyrosine-protein phosphatase non-receptor type 14	PTPN14	27	27	33.5	135.26	1187	5.29282	0.373222	7.05147	0.00369035	5.50909	0.229414	4.16429	0.00128372	4.34399	1.13385	26.1015	0.0415194	4.63811	0.368386	7.94257	0.00497406	1.06771	0.315912	29.5878	0.345534	1.21843	0.472538	38.7827	0.26102	1.26821	0.48485	38.231	0.24304	1.18779	0.0824819	6.94417	0.0718227	1.04086	0.108555	10.4294	0.339554
1400	O15042	U2 snRNP-associated SURP motif-containing protein	U2SURP	27	27	32.8	118.29	1029	1.39811	0.00604548	0.432404	0.000115245	1.40579	0.0311462	2.21557	0.00291022	1.52025	0.0409164	2.69142	0.00305172	1.56542	0.038903	2.48515	0.00234223	1.02971	0.0295928	2.8739	0.205226	0.919655	0.0275665	2.99748	0.0510691	0.924707	0.00428358	0.463237	0.00161137	0.898026	0.0229369	2.55415	0.0237833	1.00549	0.0262696	2.61261	0.418118
6003	E9PKP7	Nucleolar transcription factor 1	UBTF	27	27	32.8	87.435	745	1.59174	0.0349323	2.19459	0.00172898	1.38426	0.0342646	2.4753	0.00391196	2.16938	0.0502315	2.31548	0.000918243	2.19863	0.00207391	0.0943274	1.49684e-06	1.01348	0.0240866	2.37661	0.309221	0.733732	0.02182	2.97384	0.00334042	0.638091	0.0254813	3.99336	0.00247445	0.629601	0.0151124	2.40031	0.000831866	0.869651	0.0117955	1.35635	0.00405463
1338	Q9Y2A7	Nck-associated protein 1	NCKAP1	27	26	32.6	128.79	1128	1.04205	0.00951531	0.913137	0.0237027	0.878453	0.0303829	3.45868	0.0290408	1.1395	0.0122726	1.07702	0.00381831	1.11292	0.0128479	1.15443	0.00633359	0.976672	0.00180758	0.185076	0.00297601	0.914475	0.0113398	1.24004	0.00859221	0.770909	0.0191639	2.48588	0.0034768	0.789323	0.0184873	2.34218	0.00382176	0.843008	0.02528	2.99878	0.012596
5420	Q12965	Unconventional myosin-Ie	MYO1E	27	23	31.8	127.06	1108	1.2939	0.0410702	3.17414	0.00940588	1.2263	0.0397144	3.23854	0.0145619	0.888356	0.0180293	2.02951	0.0126296	0.873862	0.0234912	2.6882	0.0166441	0.983685	0.00867021	0.881402	0.100974	1.45651	0.0443482	3.04483	0.00462639	1.38042	0.0660465	4.78453	0.0141887	1.40331	0.0781873	5.57162	0.0174236	0.947757	0.0342494	3.61373	0.13741
5518	Q9NVI1	Fanconi anemia group I protein	FANCI	27	27	27.9	149.32	1328	1.78608	0.142946	8.00334	0.0153095	1.71205	0.0298524	1.74367	0.00087526	1.76559	0.02689	1.523	0.000615022	1.84144	0.0103068	0.559713	7.49914e-05	1.04296	0.0124543	1.19414	0.0371441	1.0116	0.0746008	7.37453	0.419417	0.969673	0.0264082	2.72342	0.189304	0.929732	0.0149176	1.60451	0.0212518	0.958552	0.100001	10.4325	0.390858
2568	Q13523	Serine/threonine-protein kinase PRP4 homolog	PRPF4B	27	27	24.1	116.99	1007	0.87925	0.0168641	1.918	0.00952521	0.685458	0.0107169	1.56347	0.000580046	1.06934	0.0156462	1.46317	0.0235218	1.05423	0.0169665	1.60938	0.0423868	0.985867	0.0120132	1.21854	0.1822	0.822238	0.0275158	3.34646	0.0116809	0.641011	0.00696185	1.08607	0.000188016	0.650201	0.000865649	0.133136	3.06206e-06	0.779593	0.0261959	3.3602	0.00697239
4873	Q9P265	Disco-interacting protein 2 homolog B	DIP2B	27	23	22.8	171.49	1576	1.46239	0.0384635	2.63017	0.00340954	1.23181	0.0178487	1.44898	0.00293172	1.51321	0.0762492	5.03892	0.010532	1.54512	0.0460452	2.98005	0.00351208	1.02109	0.0403242	3.94914	0.314952	0.966421	0.0443301	4.58704	0.275605	0.814039	0.0521288	6.40372	0.0363351	0.797227	0.0351805	4.41286	0.014612	0.842324	0.0325543	3.86482	0.0203417
3030	Q8N1I0	Dedicator of cytokinesis protein 4	DOCK4	27	25	19.2	225.2	1966	1.45092	0.146301	10.0833	0.0431849	1.26617	0.0171403	1.35371	0.00205708	1.3865	0.0859225	6.19707	0.0224153	1.41798	0.0936753	6.60624	0.0227526	1.0227	0.0517255	5.05773	0.336084	1.04646	0.179621	17.1646	0.360113	0.913211	0.0727971	7.97155	0.190147	0.892939	0.0680445	7.62029	0.136622	0.872668	0.0715644	8.20065	0.116091
1109	Q6YHU6	Thyroid adenoma-associated protein	THADA	27	27	18.5	219.6	1953	1.13512	0.0675274	5.94892	0.0877949	1.08574	0.00516925	0.476103	0.00180646	1.40282	0.0731042	5.21124	0.0154264	1.29841	0.0433967	3.34229	0.0101562	0.925574	0.0187628	2.02715	0.0293106	0.809171	0.0637027	7.87258	0.0499972	0.773972	0.035332	4.56502	0.0119557	0.836207	0.0233574	2.79326	0.00994598	0.9565	0.0580458	6.06856	0.28125
577	Q96T58	Msx2-interacting protein	SPEN	27	25	10.9	402.24	3664	2.79707	0.159345	5.69684	0.00384676	2.78706	0.145587	5.22369	0.00325912	4.0812	0.540002	13.2315	0.0140272	3.43956	0.154475	4.49113	0.00198157	0.842782	0.0820256	9.73272	0.10479	0.685356	0.0580328	8.46755	0.016654	0.682902	0.0832245	12.1869	0.0329876	0.810295	0.0282283	3.4837	0.0108267	0.99642	0.0402334	4.0378	0.48286
1285	Q9NR09	Baculoviral IAP repeat-containing protein 6	BIRC6	27	26	9	530.25	4857	1.50065	0.0228124	1.52016	0.00103344	1.2079	0.0465646	3.85499	0.0229684	1.43457	0.0309721	2.15898	0.00251295	1.50513	0.00200028	0.132897	7.84022e-06	1.04918	0.0225665	2.15086	0.0793358	1.04606	0.0108428	1.03653	0.0254813	0.841996	0.0497169	5.90464	0.0446383	0.802524	0.0304777	3.79773	0.0116323	0.80492	0.0433291	5.38303	0.0234964
124	P06753	Tropomyosin alpha-3 chain	TPM3	27	0	54.4	32.95	285
5548	H0YL33	Annexin (Fragment)	ANXA2	27	3	91.5	16.432	142
7223	Q9P2E3	NFX1-type zinc finger-containing protein 1	ZNFX1	27	27	20.8	220.22	1918
4109	P23528	Cofilin-1	CFL1	26	2	90.4	18.502	166	1.03526	0.00290765	0.280862	0.00336454	0.971066	0.00988909	1.01837	0.0501266	1.00308	0.00185303	0.184735	0.119188	1.00871	0.00511088	0.506676	0.114809	1.00561	0.00693045	0.689176	0.249913	1.03208	0.00361942	0.35069	0.00623963	0.968087	0.0109127	1.12724	0.0502024	0.962683	0.00935755	0.972028	0.0288841	0.937993	0.00729262	0.77747	0.00678798
549	Q96C19	EF-hand domain-containing protein D2	EFHD2	26	24	85	26.697	240	0.742786	0.0287476	3.87024	0.00618465	0.677336	0.0154464	2.28046	0.00114437	0.85435	0.00719734	0.842435	0.00121748	0.866614	0.0351652	4.05777	0.0321068	1.01436	0.0444655	4.38362	0.374824	0.869416	0.0302373	3.47789	0.0252076	0.792809	0.0113571	1.43252	0.00149791	0.781588	0.0411365	5.26319	0.0171685	0.911886	0.0304067	3.33448	0.0516772
4547	P07195	L-lactate dehydrogenase B chain	LDHB	26	24	76.3	36.638	334	0.715041	0.00425608	0.595221	0.000111521	0.6455	0.000531445	0.0823307	1.1237e-06	0.888579	0.0107917	1.2145	0.00463626	0.900177	0.010724	1.19133	0.00568679	1.01305	0.0154306	1.52318	0.239936	0.804702	0.0130528	1.62207	0.00222345	0.726441	0.00829572	1.14197	0.00045949	0.717081	0.00852395	1.1887	0.000453576	0.902744	0.0059924	0.663798	0.00188899
178	P29353	SHC-transforming protein 1	SHC1	26	19	75	62.821	583	1.97846	0.0232977	1.17757	0.000283072	2.07407	0.0549614	2.64993	0.00130067	1.75353	0.00757063	0.431736	5.04574e-05	1.77944	0.0298655	1.67837	0.000731544	1.01477	0.0210051	2.06993	0.272222	1.12827	0.00856165	0.758831	0.00221061	1.18279	0.0266839	2.256	0.0102613	1.16558	0.0449685	3.85805	0.03263	1.04833	0.0188777	1.80074	0.0616336
5361	P09661	U2 small nuclear ribonucleoprotein A	SNRPA1	26	26	74.5	28.415	255	0.878246	0.0120809	1.37557	0.00486431	0.819602	0.012616	1.53928	0.0024328	0.989319	0.0073564	0.743583	0.142715	1.00392	0.00882315	0.878874	0.347597	1.01475	0.00136537	0.134552	0.00422626	0.887728	0.0108141	1.21817	0.00458585	0.82845	0.0147315	1.77819	0.00365773	0.816404	0.0150758	1.84661	0.00334758	0.933226	0.00787813	0.844183	0.00683109
3299	Q6XQN6	Nicotinate phosphoribosyltransferase	NAPRT	26	3	72.5	57.578	538	0.86473	0.00850984	0.984104	0.00196958	0.996072	0.0215884	2.16736	0.443696	0.69927	0.0119618	1.71061	0.000790249	0.72653	0.00958203	1.31888	0.000613293	1.03898	0.0150672	1.45019	0.060707	1.23662	0.0327582	2.64901	0.00924987	1.42444	0.0545888	3.83229	0.00799322	1.371	0.0400745	2.92301	0.00569767	1.15189	0.0137248	1.1915	0.00402466
4129	P37837	Transaldolase	TALDO1	26	26	70.6	37.54	337	0.807705	0.0139506	1.72719	0.00261744	0.75163	0.00692634	0.921509	0.000388592	0.871115	0.0021132	0.242585	0.00013437	0.877249	0.00551183	0.628309	0.00100564	1.00704	0.00529879	0.526174	0.156899	0.927208	0.0141749	1.52877	0.0180464	0.862837	0.00637673	0.739042	0.00107791	0.856804	0.00957157	1.11713	0.00222239	0.930575	0.0073857	0.79367	0.00557371
2202	Q14195	Dihydropyrimidinase-related protein 3	DPYSL3	26	22	68.6	61.963	570	1.17242	0.00996544	0.849992	0.00166042	1.22673	0.00929319	0.757558	0.000837377	1.11952	0.00434447	0.388067	0.000659184	1.16972	0.00738429	0.631287	0.000943306	1.04484	0.00983569	0.941355	0.0223595	1.04725	0.0127194	1.21455	0.0325227	1.09577	0.011098	1.0128	0.00656715	1.04874	0.00203761	0.194291	0.000871515	1.04633	0.00490038	0.468342	0.00549706
7378	P30566	Adenylosuccinate lyase	ADSL	26	26	66.9	54.889	484	0.753671	0.0049448	0.656095	0.000201413	0.718782	0.0199648	2.77759	0.00251083	0.900916	0.00191014	0.212022	0.000185732	0.909099	0.00724977	0.797468	0.00315433	1.00908	0.00835322	0.827803	0.193788	0.836561	0.00717496	0.857674	0.000961545	0.797835	0.020426	2.56018	0.00505259	0.790654	0.0225862	2.85665	0.00575465	0.953709	0.0327122	3.43	0.1506
5142	P62191	26S protease regulatory subunit 4	PSMC1	26	26	66.6	49.184	440	0.85682	0.00718939	0.839078	0.00125694	0.773131	0.0128685	1.66446	0.00160401	1.03067	0.00574659	0.55756	0.0166491	1.04448	0.00487887	0.467111	0.00590394	1.0134	0.00854575	0.843277	0.127839	0.831325	0.00830009	0.998417	0.0012075	0.750126	0.0142935	1.90548	0.00163163	0.740209	0.00889707	1.20197	0.000585882	0.902326	0.0222432	2.46509	0.0243292
162	P22307	Non-specific lipid-transfer protein	SCP2	26	26	65.3	58.993	547	1.27913	0.0171473	1.34054	0.00187313	1.25269	0.0132712	1.05941	0.00137193	1.19762	0.0378293	3.15871	0.0171718	1.20435	0.0132827	1.10289	0.00209613	1.00562	0.04072	4.04922	0.437713	1.06807	0.0454312	4.25359	0.131695	1.04599	0.0226998	2.17017	0.0886044	1.04014	0.0207567	1.99557	0.094973	0.979327	0.0209372	2.13791	0.217971
982	P61160	Actin-related protein 2	ACTR2	26	26	65.2	44.76	394	1.04543	0.00584504	0.559101	0.00806402	0.971943	0.00544276	0.559988	0.0178529	1.04591	0.0143197	1.36912	0.0422221	1.06416	0.00252741	0.237502	0.000773912	1.01745	0.0157981	1.55271	0.189498	0.999549	0.0100834	1.0088	0.487767	0.929283	0.010235	1.10139	0.0101872	0.913342	0.0057455	0.629064	0.00218533	0.929703	0.00757519	0.814797	0.00571669
3230	P60228	Eukaryotic translation initiation factor 3 subunit E	EIF3E	26	26	64.9	52.22	445	0.799855	0.00664471	0.83074	0.000550496	0.722085	0.0120352	1.66673	0.000936379	1.13303	0.00647182	0.571196	0.00117855	1.12141	0.00517569	0.461534	0.000905836	0.989744	0.0101633	1.02686	0.211555	0.705943	0.00946949	1.3414	0.00051816	0.637304	0.0115342	1.80985	0.000505474	0.643908	0.0105306	1.63542	0.000437122	0.90277	0.0119953	1.32872	0.00746465
6006	P22570	NADPH:adrenodoxin oxidoreductase, mitochondrial	FDXR	26	26	64.6	53.836	491	0.92985	0.0267748	2.87948	0.0611293	0.947238	0.00153307	0.161846	0.000421633	0.921742	0.0161549	1.75265	0.0201729	0.956126	0.012851	1.34407	0.0383331	1.0373	0.023398	2.25566	0.123675	1.0088	0.0454589	4.50625	0.416661	1.02766	0.019307	1.87874	0.141903	0.990704	0.0122512	1.23662	0.266591	1.0187	0.0297757	2.92291	0.289417
6475	P54578	Ubiquitin carboxyl-terminal hydrolase 14	USP14	26	26	63.6	56.068	494	1.02637	0.0202268	1.97071	0.158373	1.03795	0.0136697	1.31699	0.054034	1.02273	0.000920748	0.0900283	0.000818199	0.968608	0.0154679	1.59692	0.0908301	0.947079	0.0155002	1.63663	0.0383838	1.00356	0.0199469	1.98762	0.430647	1.01488	0.0142713	1.4062	0.200681	1.07159	0.0174469	1.62813	0.0270896	1.01128	0.0226578	2.2405	0.327406
6469	P23368	NAD-dependent malic enzyme, mitochondrial	ME2	26	26	63.5	65.443	584	0.841723	0.00054112	0.0642872	5.84408e-06	0.750284	0.0204461	2.72512	0.00333322	0.926122	0.00402336	0.434431	0.00147707	0.907971	0.0107971	1.18915	0.00676196	0.980401	0.00805665	0.821771	0.0681055	0.908868	0.00343874	0.378354	0.000710598	0.810135	0.0255838	3.15796	0.0089112	0.826331	0.0310412	3.75651	0.0154395	0.891367	0.0247533	2.777	0.0243822
948	P31350	Ribonucleoside-diphosphate reductase subunit M2	RRM2	26	24	62.7	44.877	389	24.5212	0.36737	1.49817	0.00012187	22.2933	0.40247	1.80534	0.00017841	17.9571	0.483369	2.6918	0.000405152	21.6652	1.21373	5.60222	0.00170439	1.2065	0.0392191	3.25066	0.0169153	1.36554	0.0425683	3.11732	0.0065984	1.24148	0.0493031	3.97133	0.019328	1.02899	0.0677191	6.58112	0.33596	0.909145	0.00821941	0.904081	0.00404915
7092	P63092	Guanine nucleotide-binding protein G(s) subunit alpha isoforms short	GNAS	26	15	62.4	45.664	394	1.49726	0.012876	0.859973	0.000334766	1.60879	0.0181849	1.13034	0.000445221	1.4486	0.0122533	0.845874	0.000372459	1.53061	0.0436188	2.84976	0.00332975	1.05662	0.0210641	1.99354	0.0568135	1.03359	0.00625616	0.605285	0.0164557	1.11059	0.00720979	0.649187	0.00210999	1.05108	0.0217085	2.06536	0.0704555	1.07449	0.0133936	1.24651	0.0153533
1775	Q9UKG1	DCC-interacting protein 13-alpha	APPL1	26	26	61.5	79.663	709	1.09656	0.0174295	1.58948	0.0154521	0.990701	0.0295097	2.97867	0.400963	1.06246	0.0225263	2.12021	0.0538986	1.11096	0.026587	2.39315	0.02617	1.04566	0.00319601	0.305647	0.0024313	1.03209	0.0381892	3.70017	0.236381	0.932462	0.0444087	4.76252	0.139127	0.891749	0.0453349	5.08382	0.0721465	0.903466	0.0198226	2.19406	0.0200078
199	P40222	Alpha-taxilin	TXLNA	26	26	60.8	61.89	546	1.88141	0.0569319	3.02602	0.00206521	1.86282	0.0938082	5.03582	0.00574352	1.98749	0.0124427	0.626052	7.93531e-05	2.0575	0.0164224	0.798171	0.000120508	1.03523	0.00535774	0.517543	0.0111628	0.946628	0.033528	3.54184	0.12986	0.937273	0.0526012	5.61215	0.187152	0.905379	0.0499512	5.51715	0.103779	0.990118	0.0422628	4.26847	0.432945
3421	A0A0J9YVP6	Poly(U)-binding-splicing factor PUF60 (Fragment)	PUF60	26	26	58.4	57.398	534	1.70573	0.0170666	1.00055	0.000292011	1.64259	0.0270182	1.64485	0.000880372	2.03537	0.0139552	0.685634	9.07929e-05	2.05891	0.0282066	1.36997	0.000354137	1.01157	0.0207421	2.05049	0.31078	0.838043	0.00275036	0.328188	0.000144149	0.807023	0.00772532	0.957262	0.000799983	0.797796	0.0241251	3.02397	0.0070181	0.962985	0.00647564	0.672456	0.0146674
4595	P42167	Lamina-associated polypeptide 2, isoforms beta/gamma	TMPO	26	12	57.7	50.67	454	0.982786	0.00519099	0.528191	0.04019	0.979889	0.00776664	0.792604	0.061488	1.0715	0.0134876	1.25876	0.0168208	1.09797	0.00129915	0.118323	8.79051e-05	1.0247	0.0139128	1.35774	0.107747	0.917207	0.00983134	1.07188	0.00692188	0.914503	0.0172046	1.8813	0.019233	0.892459	0.00621314	0.696182	0.00166196	0.997052	0.0131471	1.3186	0.426172
6494	Q6IA86	Elongator complex protein 2	ELP2	26	26	57.3	92.499	826	1.62418	0.027925	1.71933	0.000996234	1.50135	0.0260633	1.73599	0.00134342	1.6739	0.0345004	2.06108	0.00130265	1.69503	0.0480477	2.83462	0.00236325	1.01263	0.0129147	1.27537	0.213161	0.970299	0.0133874	1.37972	0.0791341	0.89692	0.0259619	2.89456	0.0293788	0.885737	0.0258895	2.92294	0.0241494	0.924375	0.0156064	1.68832	0.0201562
5879	Q9UMR2	ATP-dependent RNA helicase DDX19B	DDX19B	26	1	57.2	53.926	479	0.890598	0.0206331	2.31677	0.0170302	0.88561																												0.956486
1288	Q9NSD9	Phenylalanine--tRNA ligase beta subunit	FARSB	26	25	55.5	66.115	589	0.672106	0.0122126	1.81706	0.000693118	0.620202	0.00922305	1.4871	0.000294812	0.864255	0.00644326	0.745527	0.00112351	0.868185	0.00994658	1.14568	0.00282781	1.00455	0.0130931	1.30339	0.37654	0.77767	0.0164368	2.11359	0.00271903	0.717614	0.00554279	0.772392	0.000192585	0.714366	0.0139642	1.95477	0.00119306	0.922774	0.0254675	2.75988	0.0476095
1038	Q15003	Condensin complex subunit 2	NCAPH	26	26	54.5	82.562	741	1.14944	0.0121869	1.06025	0.00328692	1.02928	0.0150341	1.46064	0.0943723	1.26436	0.0206171	1.63063	0.00300598	1.29945	0.00805874	0.620166	0.000361609	1.02775	0.0106568	1.03691	0.0602138	0.909106	0.0245165	2.69677	0.0332633	0.814074	0.025568	3.14075	0.00927159	0.792091	0.0165456	2.08885	0.00314702	0.895466	0.00497516	0.555594	0.00112934
3784	O76003	Glutaredoxin-3	GLRX3	26	26	53.4	37.432	335	1.08074	0.005584	0.516685	0.002373	0.987588	0.0237166	2.40146	0.333562	1.15253	0.0140129	1.21584	0.00415816	1.16492	0.0289047	2.48126	0.0145648	1.01075	0.0190715	1.88687	0.309611	0.93771	0.00707836	0.754856	0.0063448	0.856888	0.0218376	2.54848	0.0113371	0.847774	0.0368433	4.34589	0.0274883	0.913809	0.0233356	2.55366	0.0334795
1492	P51114	Fragile X mental retardation syndrome-related protein 1	FXR1	26	23	51.9	69.72	621	2.20469	0.0387466	1.75747	0.000515854	1.9293	0.0703015	3.64389	0.00282165	2.20933	0.0956781	4.33064	0.00308006	2.32684	0.0964946	4.14703	0.00260846	1.05319	0.0643179	6.10698	0.233966	0.997898	0.0329092	3.29785	0.488942	0.873249	0.038979	4.46368	0.0424999	0.82915	0.0156914	1.89248	0.00417911	0.875088	0.0411876	4.70668	0.0480952
866	O43815	Striatin	STRN	26	24	51.8	86.131	780	1.1058	0.0334695	3.02673	0.0428823	1.0575	0.0221793	2.09734	0.0602513	1.02224	0.0243031	2.37743	0.223516	0.972468	0.113955	11.7181	0.458476	0.951309	0.130877	13.7576	0.421591	1.08174	0.0536242	4.95722	0.12803	1.03449	0.0251368	2.42988	0.148756	1.08744	0.149335	13.7328	0.275525	0.956318	0.0304071	3.17959	0.147549
7764	Q9Y4W2	Ribosomal biogenesis protein LAS1L	LAS1L	26	26	51.8	83.064	734	1.5376	0.0249169	1.62051	0.00106905	1.37363	0.0073976	0.538545	0.000195852	1.93235	0.043943	2.27407	0.0011046	1.97162	0.0491071	2.49069	0.0012691	1.02032	0.0405193	3.97122	0.32121	0.795713	0.0113425	1.42545	0.00153672	0.710857	0.0204134	2.87167	0.00248349	0.696698	0.0172942	2.48231	0.00162226	0.893359	0.0180572	2.02127	0.0138377
971	P51991	Heterogeneous nuclear ribonucleoprotein A3	HNRNPA3	26	26	50.5	39.594	378	0.924107	0.00857513	0.927936	0.00627656	0.895533	0.00300183	0.335201	0.000412414	0.942144	0.0114182	1.21194	0.0184902	0.962305	0.0112568	1.16978	0.0396368	1.0214	0.00248781	0.243569	0.00662048	0.980856	0.0202145	2.06091	0.225949	0.950527	0.0133049	1.39973	0.0328817	0.930613	0.0130121	1.39823	0.0167912	0.969079	0.0100847	1.04065	0.0462396
6954	Q9UBC2	Epidermal growth factor receptor substrate 15-like 1	EPS15L1	26	26	50.5	94.254	864	1.06495	0.0173945	1.63336	0.0321592	0.968939	0.0195021	2.01273	0.128234	1.13283	0.0204245	1.80297	0.0113571	1.14044	0.0351654	3.08349	0.0282735	1.00672	0.0145235	1.44265	0.340179	0.940079	0.00695017	0.739317	0.00660509	0.855328	0.0319821	3.73916	0.0231295	0.849618	0.0434021	5.10842	0.0380619	0.909847	0.0301285	3.31138	0.0488541
6391	Q9Y2X7	ARF GTPase-activating protein GIT1	GIT1	26	25	49.9	84.34	761	0.953732	0.0520567	5.45821	0.246253	0.833355	0.0302906	3.63478	0.0159458	1.15641	0.0502653	4.34669	0.0437339	1.25921	0.0428329	3.40156	0.0129773	1.0889	0.0456655	4.19372	0.0925612	0.824738	0.0715173	8.67152	0.0711455	0.720642	0.0497926	6.90948	0.0155434	0.661806	0.0463147	6.99823	0.00929524	0.873783	0.0171822	1.96641	0.00906271
7741	Q9NVN8	Guanine nucleotide-binding protein-like 3-like protein	GNL3L	26	26	49.1	65.572	582	15.9068	0.298021	1.87354	0.00779022	23.6317	4.26064	18.0293	0.0159015	16.2161	1.09665	6.76276	0.00255323	16.2714	0.481728	2.96059	0.000495859	1.00341	0.0871391	8.68429	0.453911	0.963903	0.104966	10.8896	0.432774	1.45731	0.294153	20.1847	0.112658	1.45235	0.223819	15.4108	0.0814384	1.26185	0.0760937	6.03031	0.107535
1705	Q9BVP2	Guanine nucleotide-binding protein-like 3	GNL3	26	26	48.6	61.992	549	2.39118	0.0435964	1.82322	0.000489751	2.05873	0.0374049	1.81689	0.00062215	3.32845	0.0385007	1.15671	0.000136593	3.27335	0.125448	3.83242	0.00150924	0.983444	0.0339941	3.45664	0.347848	0.718406	0.0207337	2.88607	0.0027	0.618524	0.00714817	1.15568	0.000175544	0.628936	0.0149559	2.37797	0.000811826	0.860967	0.0251271	2.91848	0.0157299
2332	Q9BYT8	Neurolysin, mitochondrial	NLN	26	4	47.7	80.651	704	1.13509	0.00731034	0.644034	0.00145686	1.09879	0.0151889	1.38233	0.0113695	1.09067	0.00540648	0.495701	0.00176716	1.08011	0.00468413	0.433671	0.00169974	0.990318	0.00558694	0.564157	0.113119	1.04072	0.00921102	0.885062	0.0236856	1.00744	0.00960165	0.953071	0.257404	1.01729	0.0153553	1.50943	0.185989	0.968024	0.0132783	1.37169	0.0694805
3316	Q8N163	Cell cycle and apoptosis regulator protein 2	CCAR2	26	26	46.2	102.9	923	0.831737	0.00286859	0.344892	0.000145275	0.779854	0.0111977	1.43587	0.00129052	1.04102	0.00342264	0.328777	0.00344282	1.0627	0.00817238	0.769017	0.00826672	1.02083	0.00605097	0.592751	0.0373999	0.798962	0.00323145	0.404456	0.00012915	0.749124	0.0129111	1.7235	0.0013214	0.73384	0.0159196	2.16935	0.00178386	0.937622	0.0130548	1.39233	0.0206721
7727	Q9BVJ6	U3 small nucleolar RNA-associated protein 14 homolog A	UTP14A	26	21	45.8	87.977	771	2.25236	0.036185	1.60654	0.000416512	2.10196	0.0336024	1.59863	0.00046382	3.70435	0.0570912	1.5412	0.000222541	3.9624	0.0572322	1.44438	0.000186413	1.06966	0.0269292	2.51754	0.0602963	0.608031	0.00507614	0.83485	8.3853e-05	0.56743	0.0164368	2.89671	0.000721959	0.530475	0.00276077	0.520433	1.72869e-05	0.933226	0.0292622	3.1356	0.0766775
6426	J3KS54	Protein flightless-1 homolog	FLII	26	1	45.3	78.086	700	2.00644	0.0797798	3.97618	0.00309323	2.2038				1.47271	0.0512352	3.47896	0.0418911	1.66841	0.0918605	5.50585	0.00905495	1.15617	0.121723	10.5281	0.233173	1.36413	0.124148	9.10093	0.123337	1.43402				1.41052				1.17492
5597	O76021	Ribosomal L1 domain-containing protein 1	RSL1D1	26	26	44.9	54.972	490	0.989935	0.0242008	2.44469	0.366618	0.902063	0.0101166	1.1215	0.00526326	1.42706	0.0142116	0.995868	0.000552426	1.38922	0.0220578	1.58779	0.00159533	0.973484	0.025115	2.57991	0.205601	0.693689	0.0216082	3.11497	0.00248041	0.632114	0.0133798	2.11668	0.000661072	0.649331	0.00387612	0.596941	6.10869e-05	0.911235	0.0202881	2.22644	0.0244634
4479	G3V1C3	Apoptosis inhibitor 5	API5	26	1	43.5	57.56	510	1.1607								1.0682												1.08659
4361	Q9BZZ5	Apoptosis inhibitor 5	API5	26	1	42.4	59.004	524	1.29942	0.00336865	0.259241	6.327e-05	1.25445	0.0136005	1.08418	0.00142072	1.27749	0.00962295	0.753267	0.000599887	1.29936	0.00244563	0.188218	3.33658e-05	1.01712	0.00707423	0.695518	0.0680058	1.01717	0.00969832	0.953464	0.108548	0.981962	0.00877918	0.894045	0.0887125	0.965436	0.00871772	0.902982	0.0291847	0.96539	0.010487	1.08629	0.0406546
715	Q9UHI6	Probable ATP-dependent RNA helicase DDX20	DDX20	26	26	42	92.239	824	1.30905	0.0404149	3.08735	0.00827193	1.24287	0.0109591	0.881755	0.00101415	1.77026	0.0701547	3.96297	0.00406852	1.79633	0.0348871	1.94214	0.000955294	1.01473	0.0207199	2.04192	0.270303	0.739467	0.0376913	5.09709	0.0102904	0.702084	0.0327767	4.66849	0.00600673	0.691895	0.0191543	2.76838	0.00192798	0.949446	0.0311416	3.27998	0.126273
3359	Q99575	Ribonucleases P/MRP protein subunit POP1	POP1	26	26	41.9	114.71	1024	0.644699	0.0233996	3.62953	0.00216487	0.555274	0.0116795	2.10337	0.00034487	1.07445	0.0154339	1.43645	0.0200848	1.05182	0.0107232	1.01949	0.0200441	0.978945	0.00787846	0.804791	0.0583568	0.600029	0.0131214	2.18679	0.000538014	0.516801	0.0131971	2.55362	0.000373075	0.527916	0.0093408	1.76937	0.000195771	0.861293	0.0349946	4.06303	0.0296446
1803	A0A0C4DFT3	Disks large homolog 1	DLG1	26	26	41.8	99.813	892	0.959809	0.0221993	2.31288	0.107899	0.829656	0.0320313	3.86079	0.0170272	0.892589	0.0179842	2.01484	0.0135403	0.894518	0.0184438	2.06188	0.0147197	1.00216	0.0054641	0.545232	0.363632	1.07531	0.0449337	4.17867	0.113928	0.929494	0.0431802	4.64556	0.126629	0.92749	0.0385936	4.16108	0.103699	0.864397	0.0288769	3.3407	0.021532
4619	P57740	Nuclear pore complex protein Nup107	NUP107	26	26	39.9	106.37	925	1.36766	0.0281973	2.06172	0.00290629	1.18166	0.0218706	1.85083	0.00706237	1.82374	0.0129622	0.710746	0.000123733	1.81536	0.00857108	0.472142	5.52366e-05	0.995404	0.00237042	0.238137	0.0962119	0.749919	0.0185842	2.47816	0.00274837	0.647932	0.0116945	1.80489	0.000551412	0.650924	0.0115321	1.77165	0.000545431	0.864003	0.033243	3.84756	0.0279258
3149	Q9Y5L0	Transportin-3	TNPO3	26	26	39.3	104.2	923	1.01065	0.013108	1.29699	0.248011	0.87773	0.00726723	0.827957	0.00175873	1.14552	0.0318817	2.78316	0.0221485	1.18013	0.0378642	3.20849	0.0204713	1.03021	0.0396975	3.85334	0.254041	0.882257	0.0287928	3.26354	0.0278621	0.766226	0.0243143	3.17325	0.00535726	0.743758	0.0296708	3.98931	0.0066322	0.868484	0.00461633	0.531539	0.000615128
4096	P11498	Pyruvate carboxylase, mitochondrial	PC	26	26	33.8	129.63	1178	0.583946	0.0220688	3.77926	0.00140638	0.602797	0.0696881	11.5608	0.0153149	0.725047	0.0207098	2.85633	0.00282459	0.783564	0.00922718	1.17759	0.000907203	1.08071	0.0189547	1.75391	0.0252923	0.80539	0.0511344	6.34902	0.0322723	0.83139	0.112903	13.58	0.154694	0.769301	0.0928594	12.0706	0.0711637	1.03228	0.116551	11.2906	0.368752
2197	Q13423	NAD(P) transhydrogenase, mitochondrial	NNT	26	26	33	113.89	1086	0.878802	0.0160515	1.82652	0.00858665	0.884579	0.00893801	1.01042	0.00297629	0.739246	0.00421157	0.569711	0.000130408	0.750882	0.0019247	0.256326	2.98445e-05	1.01574	0.00611008	0.601539	0.0614661	1.18878	0.0168204	1.41492	0.00391298	1.1966	0.0185587	1.55095	0.00438428	1.17805	0.0113396	0.962571	0.00201326	1.00657	0.0254065	2.52406	0.401699
270	H0Y360	AMP deaminase 2 (Fragment)	AMPD2	26	26	32.5	98.401	861	1.11027	0.0208191	1.87513	0.0168082	1.21042	0.0223733	1.8484	0.0055372	0.887029	0.0193747	2.18423	0.0141906	0.887933	0.0208725	2.35068	0.0166303	1.00102	0.0374401	3.74019	0.476896	1.25167	0.04378	3.49771	0.014312	1.36457	0.0479292	3.5124	0.00835003	1.36318	0.0517133	3.79357	0.00973508	1.0902	0.000735042	0.0674229	3.32016e-05
5034	Q9NSV4	Protein diaphanous homolog 3	DIAPH3	26	26	30.2	136.92	1193	5.4317				3.93901	0.226439	5.74864	0.00291666	4.1436	0.430232	10.383	0.00887111	3.75712	0.387407	10.3113	0.00933967	0.906728	0.121378	13.3864	0.295825	1.5424				0.950623	0.150621	15.8445	0.439691	1.04841	0.138873	13.246	0.340625	0.805346
2379	Q9UIQ6	Leucyl-cystinyl aminopeptidase	LNPEP	26	26	29.3	117.35	1025	1.34801	0.0321412	2.38435	0.00419308	1.55077	0.071169	4.58928	0.00804986	1.24056	0.045189	3.64264	0.0165421	1.23484	0.0325202	2.63355	0.00925481	0.995394	0.0231685	2.32757	0.438544	1.08661	0.0650267	5.98434	0.149583	1.25006	0.0868293	6.94601	0.0490815	1.25584	0.0597338	4.75647	0.0246924	1.15042	0.0644761	5.60459	0.0697952
6088	P78357	Contactin-associated protein 1	CNTNAP1	26	26	28.7	156.26	1384	4.90561	1.14554	23.3517	0.104894					3.41759	0.277486	8.11935	0.0441508	3.77622	0.659729	17.4706	0.0875945	0.809077				1.72358
6383	Q9UPN4	Centrosomal protein of 131 kDa	CEP131	26	26	28	122.15	1083	1.15618	0.0182286	1.57662	0.00665118	1.32923	0.0179016	1.34677	0.00146965	1.38033	0.0390907	2.83199	0.00517015	1.37393	0.0803162	5.84574	0.0210675	0.995363	0.039609	3.97935	0.472755	0.837615	0.0131899	1.5747	0.00327475	0.96298	0.0397935	4.13233	0.233802	0.967466	0.0737007	7.61791	0.373736	1.14967	0.0304551	2.64903	0.0193024
1011	Q03701	CCAAT/enhancer-binding protein zeta	CEBPZ	26	26	26.9	120.97	1054	1.07819	0.0151615	1.4062	0.0177115	0.919368	0.0280759	3.05383	0.0523949	1.58343	0.0194752	1.22994	0.000555752	1.58092	0.0406797	2.57316	0.00242527	0.99842	0.0291593	2.92055	0.491349	0.680919	0.0159886	2.34809	0.00125363	0.58062	0.0202941	3.49524	0.00117075	0.581538	0.0320709	5.51484	0.00293627	0.852699	0.0158671	1.86081	0.00572523
3549	Q14C86	GTPase-activating protein and VPS9 domain-containing protein 1	GAPVD1	26	26	26.8	164.98	1478	1.21485	0.0614199	5.05575	0.0355227	1.08741	0.0695301	6.3941	0.158944	1.18955	0.0436435	3.6689	0.0241854	1.21183	0.0351822	2.90323	0.013127	1.01873	0.0414105	4.06492	0.335128	1.02127	0.0404792	3.96362	0.314711	0.914134	0.0286818	3.1376	0.0487636	0.897329	0.0672971	7.49972	0.141553	0.895096	0.0594662	6.64355	0.115804
4691	Q2M389	WASH complex subunit 7	KIAA1033	26	25	26.8	136.4	1173	1.0272	0.0202791	1.97421	0.153267	0.931906	0.054739	5.87387	0.179189	1.0801	0.056956	5.27322	0.140761	1.14668	0.0209837	1.82995	0.00987833	1.06164	0.0685777	6.45958	0.218957	0.951025	0.0585628	6.15787	0.259322	0.862798	0.0865358	10.0297	0.137687	0.812701	0.0337725	4.15559	0.0157338	0.90723	0.0380724	4.19656	0.0695088
2428	O15056	Synaptojanin-2	SYNJ2	26	26	25.2	165.54	1496	1.26908	0.0281862	2.221	0.00537325	1.20599	0.0248987	2.06459	0.00711435	1.26846	0.0227838	1.79618	0.00355223	1.36773	0.0280164	2.04839	0.00286842	1.07826	0.0226527	2.10085	0.0368636	1.00049	0.0200127	2.00029	0.484328	0.950752	0.0297279	3.12677	0.122862	0.881743	0.0136385	1.54677	0.00654348	0.950288	0.0179115	1.88485	0.0551271
1121	Q7Z460	CLIP-associating protein 1	CLASP1	26	1	23.8	169.45	1538	1.98982	0.0920031	4.6237	0.00422758	1.86171	0.0993435	5.33615	0.00643618	1.27436	0.0460704	3.61518	0.0133688	1.43029	0.109131	7.62997	0.0283914	1.12236	0.0648098	5.77441	0.0956303	1.56142	0.0164371	1.0527	0.000427773	1.46089	0.105493	7.22116	0.0235475	1.30163	0.15415	11.8429	0.0862502	0.935618	0.0744446	7.95673	0.257711
408	A0A0A0MRJ0	Serine/threonine-protein kinase MRCK alpha	CDC42BPA	26	11	20.5	193.63	1699	1.43409	0.0526762	3.67315	0.00714022	1.24629	0.0909171	7.29504	0.0541748	1.13974	0.019251	1.68907	0.00918564	1.19427	0.0503753	4.21809	0.0299769	1.04784	0.0624841	5.96311	0.24826	1.25826	0.0576763	4.58382	0.0227777	1.09348	0.0842726	7.7068	0.17811	1.04356	0.0879741	8.43023	0.310832	0.869044	0.0340104	3.91355	0.0312409
5042	Q9UKK3	Poly [ADP-ribose] polymerase 4	PARP4	26	26	19.5	192.59	1724	2.54855	0.154392	6.05804	0.00484153	2.31327	0.0696198	3.00959	0.0013949	2.70765	0.273873	10.1148	0.0119986	2.76738	0.185051	6.68686	0.00532259	1.02206	0.109289	10.6931	0.390971	0.941239	0.107208	11.3901	0.355443	0.854345	0.118396	13.8581	0.193031	0.835907	0.064519	7.71844	0.0663131	0.907681	0.0610518	6.72613	0.142902
7162	Q9BTC0	Death-inducer obliterator 1	DIDO1	26	26	19.4	243.87	2240	1.2564	0.0112305	0.893861	0.00095575	0.946795	0.0449491	4.7475	0.186598	1.32526	0.0564527	4.25973	0.0142172	1.40471	0.033378	2.37614	0.00335369	1.05995	0.0217707	2.05393	0.0545342	0.948037	0.0386285	4.07458	0.161122	0.71442	0.0556965	7.79604	0.0185252	0.674013	0.0389615	5.78052	0.00708768	0.753578	0.030778	4.08425	0.00769695
2350	Q9HD67	Unconventional myosin-X	MYO10	26	26	15.1	237.34	2058	6.6758	2.07337	31.058	0.124782					6.4869	2.49309	38.4327	0.146285	2.9922								2.35212
1882	P50851	Lipopolysaccharide-responsive and beige-like anchor protein	LRBA	26	0	12.8	319.1	2863	1.13937	0.0787672	6.91322	0.103938	1.00982	0.0289859	2.87041	0.374419	1.01601	0.131553	12.9481	0.415286	0.981043	0.0148401	1.51269	0.167043	0.965589	0.10669	11.0492	0.426586	1.12142	0.161448	14.3967	0.229924	0.993911	0.0932031	9.37741	0.489104	1.02933	0.0175982	1.70968	0.117118	0.886295	0.0707579	7.98356	0.133364
7482	Q9H2D6	TRIO and F-actin-binding protein	TRIOBP	26	17	12.8	261.37	2365	1.43414	0.145873	10.1714	0.0457727	1.38732	0.0492631	3.55095	0.00782969	1.20142	0.0273116	2.27329	0.00889424	1.21929	0.0249233	2.04408	0.00630737	1.01488	0.0181561	1.78899	0.245263	1.19371	0.120589	10.1021	0.115532	1.15474	0.0535735	4.63945	0.0495582	1.13781	0.0626268	5.50416	0.0764481	0.967353	0.0687072	7.1026	0.3623
2053	D6RF62	Multifunctional protein ADE2	PAICS	26	1	73.6	37.111	333
4466	E9PN89	Heat shock cognate 71 kDa protein (Fragment)	HSPA8	26	1	73.4	34.818	312
7784	Q5JS72	Peripheral plasma membrane protein CASK	CASK	26	1	60.8	59.364	518
185	P31947	14-3-3 protein sigma	SFN	25	22	87.5	27.774	248	0.771355	0.0112178	1.4543	0.00120095	0.719002	0.00701249	0.975309	0.000311252	0.716012	0.00623814	0.871234	0.000241176	0.693966	0.00407575	0.587312	8.86742e-05	0.96921	0.0091271	0.941705	0.0390735	1.07729	0.0204794	1.901	0.0314992	1.00418	0.00659616	0.656873	0.293959	1.03608	0.0141586	1.36656	0.0622796	0.932128	0.0221399	2.3752	0.0465955
6882	E9PKG1	Protein arginine N-methyltransferase 1	PRMT1	25	9	74.8	37.709	325	0.914607	0.00902837	0.987131	0.0055085	0.900656	0.0146149	1.6227	0.0105309	0.988217	0.00472096	0.477724	0.0651864	1.01417	0.0101811	1.00389	0.148073	1.02626	0.00568966	0.554409	0.0218946	0.925512	0.00635641	0.6868	0.00360588	0.911394	0.0175978	1.93086	0.0187642	0.888076	0.0218354	2.45873	0.0181753	0.984746	0.0181843	1.84659	0.249161
4590	F8VYE8	Serine/threonine-protein phosphatase	PPP1CC	25	4	70.4	34.95	304	1.99256	0.0316557	1.58869	0.000507288	1.62985	0.0153383	0.941083	0.000296113	2.53411	0.0611929	2.41477	0.000792106	2.48739	0.0659679	2.65209	0.000978301	0.981564	0.048088	4.89911	0.385043	0.786296	0.010887	1.38459	0.00129447	0.643167	0.019648	3.05488	0.00151414	0.655247	0.0122661	1.87199	0.000632587	0.81797	0.0154026	1.88303	0.00355305
4148	P50454	Serpin H1	SERPINH1	25	25	70.1	46.44	418	1.36486	0.0028103	0.205904	2.96598e-05	1.22345	0.0151134	1.23531	0.00226808	1.09223	0.0123405	1.12985	0.00869285	1.0731	0.0238652	2.22396	0.045472	0.982483	0.0316359	3.21999	0.32721	1.24961	0.0116269	0.930441	0.00108039	1.12014	0.00594777	0.530985	0.00122034	1.14011	0.0402571	3.53098	0.0361377	0.89639	0.00978938	1.09209	0.00441358
802	B1AK87	Capping protein (Actin filament) muscle Z-line, beta, isoform CRA_a	CAPZB	25	7	69.6	29.295	260	0.972724	0.00877672	0.902283	0.0451326	0.952117	0.0119679	1.25698	0.0287474	0.947972	0.0060028	0.633226	0.00653519	0.956679	0.00546438	0.571182	0.00778118	1.00918	0.00238252	0.236084	0.0305566	1.02611	0.0152964	1.49072	0.113611	1.00437	0.00652034	0.649196	0.284093	0.995232	0.00695012	0.698342	0.283553	0.978815	0.0210085	2.14632	0.213835
1840	O60701	UDP-glucose 6-dehydrogenase	UGDH	25	25	69.6	55.023	494	0.915096	0.0152873	1.67057	0.0155516	1.19202	0.02987	2.50584	0.0115896	1.01696	0.0145458	1.43033	0.179641	1.00747	0.00828293	0.822153	0.22946	0.990669	0.0208248	2.10209	0.355374	0.899837	0.0273404	3.03837	0.0340552	1.17214	0.0299865	2.55827	0.0143903	1.18318	0.0257363	2.17518	0.0095308	1.30261	0.0501484	3.84983	0.0130331
946	P31153	S-adenosylmethionine synthase isoform type-2	MAT2A	25	25	66.8	43.66	395	0.672026	0.00963636	1.43393	0.000431439	0.51236	0.0121851	2.37822	0.000312279	1.27139	0.0161502	1.27028	0.00175862	1.28732	0.015179	1.17912	0.00138794	1.01253	0.00238558	0.235607	0.0171879	0.528574	0.0141789	2.68247	0.000452404	0.402991	0.0119094	2.95525	0.00019909	0.398006	0.0108682	2.73067	0.000163052	0.762412	0.0145077	1.90287	0.0018582
1048	Q15435	Protein phosphatase 1 regulatory subunit 7	PPP1R7	25	6	65.8	41.564	360	1.05059	0.00348281	0.331511	0.00235211	1.08333	0.0159564	1.4729	0.0172895	1.04332	0.0254908	2.44324	0.11347	1.0083	0.00598897	0.593968	0.149327	0.966432	0.0175727	1.81831	0.0995246	1.00697	0.0210884	2.09425	0.379382	1.03835	0.0344406	3.31685	0.185008	1.07442	0.0202747	1.88704	0.0331271	1.03117	0.0179641	1.74211	0.110909
5294	Q9UNH7	Sorting nexin-6	SNX6	25	25	65	46.648	406	1.16641	0.0316145	2.7104	0.0169582	1.16035	0.00458161	0.394847	0.000407611	1.1179	0.0183404	1.64062	0.0116199	1.10137	0.0315999	2.86914	0.0418348	0.98522	0.0294011	2.98422	0.341578	1.0434	0.0444282	4.25802	0.207789	1.03798	0.0170035	1.63814	0.0766965	1.05355	0.0334816	3.17799	0.122184	0.994801	0.0255253	2.56587	0.437632
7648	P62701	40S ribosomal protein S4, X isoform	RPS4X	25	25	64.3	29.597	263	0.695663	0.00775259	1.11442	0.000324325	0.542555	0.00562159	1.03613	7.55133e-05	1.0141	0.0130259	1.28447	0.193802	1.02007	0.00565361	0.554238	0.0354071	1.00588	0.0113737	1.13072	0.324994	0.685988	0.00659659	0.961619	0.0002206	0.53501	0.00131984	0.246694	4.02832e-06	0.531881	0.00485735	0.913239	5.38355e-05	0.779911	0.00654773	0.839549	0.000442178
2184	Q01581	Hydroxymethylglutaryl-CoA synthase, cytoplasmic	HMGCS1	25	25	63.3	57.293	520	1.39774	0.0303763	2.17325	0.0028816	1.13683	0.0207589	1.82604	0.0110677	2.25109	0.0372011	1.65258	0.000441069	2.42008	0.0319788	1.3214	0.000253211	1.07507	0.0140458	1.30651	0.0165596	0.620915	0.0178257	2.87087	0.00110484	0.505011	0.00179746	0.355925	6.59327e-06	0.469748	0.00545185	1.16059	5.28602e-05	0.813333	0.0215525	2.6499	0.00657515
5502	Q9H223	EH domain-containing protein 4	EHD4	25	20	63.2	61.174	541	1.33344	0.0583401	4.37515	0.0144193	1.40089	0.0410273	2.92867	0.00512543	1.39136	0.0239135	1.71872	0.00185261	1.41059	0.0158348	1.12257	0.000741376	1.01382	0.0201811	1.9906	0.277058	0.958374	0.0565635	5.90203	0.284733	1.00685	0.0464067	4.6091	0.431934	0.993123	0.0314971	3.17152	0.434821	1.05058	0.0226646	2.15734	0.076496
885	O75874	Isocitrate dehydrogenase [NADP] cytoplasmic	IDH1	25	24	62.3	46.659	414	0.813638	0.0173321	2.13019	0.00428626	0.855818	0.00431744	0.504481	0.000447867	0.942132	0.0103739	1.10111	0.0153915	0.990603	0.0159762	1.61278	0.312552	1.05145	0.0277295	2.63727	0.10028	0.863613	0.00905767	1.04881	0.00219382	0.908384	0.0135539	1.49208	0.0106425	0.863936	0.0100581	1.16421	0.00271463	1.05184	0.0261654	2.48758	0.0913374
3558	Q16401	26S proteasome non-ATPase regulatory subunit 5	PSMD5	25	20	62.3	56.195	504	0.832616	0.0072569	0.871578	0.000937894	0.810444	0.0102654	1.26664	0.00146195	0.956285	0.00846621	0.885323	0.0178184	0.955676	0.00269009	0.281486	0.00183222	0.999363	0.00943179	0.943781	0.479484	0.870678	0.00856915	0.984193	0.0021838	0.847492	0.0114768	1.35421	0.00281339	0.848032	0.00850338	1.00272	0.00155991	0.97337	0.0199775	2.0524	0.159838
337	Q15813	Tubulin-specific chaperone E	TBCE	25	24	61.9	59.345	527	1.00164	0.0351911	3.51334	0.471414	0.963491	0.0109851	1.14013	0.0401643	1.00225	0.00977905	0.975712	0.416469	0.979932	0.00423373	0.432043	0.0209057	0.977734	0.0131149	1.34136	0.11707	0.999396	0.0265466	2.65627	0.498795	0.96133	0.0155061	1.61298	0.0657477	0.983222	0.00864003	0.878746	0.0964648	0.961911	0.0309663	3.21925	0.176905
1795	Q9Y6G9	Cytoplasmic dynein 1 light intermediate chain 1	DYNC1LI1	25	3	60.6	56.578	523	0.848171	0.00764775	0.901675	0.00126495	0.833405	0.00949892	1.13977	0.00161974	1.03867	0.0154971	1.49202	0.0643796	1.00765	0.0179514	1.7815	0.35018	0.970142	0.0306833	3.16277	0.222813	0.816596	0.00969208	1.18689	0.00139225	0.80238	0.0083315	1.03835	0.000887117	0.827075	0.0241451	2.91933	0.00954702	0.982591	0.0150389	1.53054	0.185801
431	Q6NUK1	Calcium-binding mitochondrial carrier protein SCaMC-1	SLC25A24	25	25	59.7	53.354	477	0.988104	0.0219574	2.22217	0.327507	0.866791	0.0405313	4.67602	0.0417815	0.871879	0.00388507	0.445597	0.000459248	0.868842	0.00921217	1.06028	0.00245217	0.996516	0.0119647	1.20065	0.403169	1.1333	0.0264596	2.33473	0.0184455	0.994164	0.0423232	4.25716	0.466733	0.99764	0.0510632	5.1184	0.497632	0.877226	0.045228	5.1558	0.0583806
1021	Q13409	Cytoplasmic dynein 1 intermediate chain 2	DYNC1I2	25	10	59.6	71.456	638	0.965959	0.00827373	0.85653	0.0272579	0.968919	0.00706118	0.728769	0.0240398	0.88629	0.00663002	0.748065	0.00169268	0.878273	0.00981095	1.11707	0.00322249	0.990954	0.00423403	0.427268	0.0833254	1.08989	0.0135257	1.24101	0.0109103	1.09323	0.00385918	0.353007	0.000854302	1.10321	0.00816767	0.740356	0.00309864	1.00306	0.0144738	1.44296	0.421105
5230	Q96AC1	Fermitin family homolog 2	FERMT2	25	24	56.9	77.86	680	1.41364	0.0215316	1.52313	0.0013472	1.35155	0.0194567	1.43958	0.00152212	1.08013	0.00265602	0.245899	0.000548392	1.11784	0.00788691	0.705546	0.00222256	1.03492	0.00508324	0.491173	0.0102557	1.30877	0.0204015	1.55883	0.00216424	1.25129	0.0208668	1.66762	0.00340306	1.20907	0.0239072	1.97732	0.0063838	0.95608	0.0233176	2.43887	0.102017
6222	Q8TAT6	Nuclear protein localization protein 4 homolog	NPLOC4	25	25	56.2	68.119	608	0.997712	0.0154347	1.54701	0.453248	0.861083	0.0261065	3.03182	0.0169617	1.14031	0.0118335	1.03774	0.00351284	1.16734	0.0149015	1.27653	0.0039094	1.02371	0.0196322	1.91776	0.172395	0.874948	0.0108106	1.23557	0.00370311	0.755131	0.029347	3.88635	0.00709633	0.737645	0.0269425	3.6525	0.00523032	0.863058	0.0293946	3.40587	0.0218553
2195	Q13283	Ras GTPase-activating protein-binding protein 1	G3BP1	25	23	55.2	52.164	466	0.990892	0.0091681	0.925237	0.214388	0.947643	0.00595559	0.628463	0.00635538	1.09041	0.00485707	0.445434	0.00143611	1.10164	0.0168019	1.52517	0.0130633	1.0103	0.0123261	1.22005	0.242926	0.908732	0.00936637	1.03071	0.00519501	0.869069	0.00270687	0.311468	0.000213597	0.86021	0.012165	1.41419	0.00375318	0.956353	0.0127752	1.33583	0.0382805
1526	Q04446	1,4-alpha-glucan-branching enzyme	GBE1	25	25	54.7	80.473	702	1.60721	0.0188025	1.16988	0.000478389	1.67902	0.0489338	2.91443	0.00256604	0.875537	0.0106744	1.21918	0.0036451	0.875598	0.0175294	2.002	0.00969424	1.00007	0.0199645	1.99631	0.491765	1.83569	0.0364077	1.98332	0.000944656	1.9177	0.0678095	3.53597	0.00269361	1.91757	0.0369591	1.92739	0.000807978	1.04468	0.0181283	1.7353	0.0655824
3806	P13674	Prolyl 4-hydroxylase subunit alpha-1	P4HA1	25	25	54.7	61.049	534	2.50982	0.0112265	0.447304	2.76405e-05	2.82388	0.037112	1.31422	0.000206778	0.799348	0.0177083	2.21534	0.00386422	0.776079	0.00872275	1.12395	0.000757666	0.97089	0.0277703	2.86029	0.207526	3.13983	0.0698932	2.22602	0.000531811	3.53273	0.0686223	1.94247	0.000366265	3.63865	0.0402432	1.10599	0.000116224	1.12513	0.0105847	0.940752	0.00353404
1291	Q9NVP1	ATP-dependent RNA helicase DDX18	DDX18	25	25	53.4	75.406	670	1.30233	0.0131142	1.00697	0.000937288	1.37678	0.0110197	0.8004	0.000426953	1.23812	0.018664	1.50744	0.00303665	1.23845	0.0359779	2.90507	0.0109151	1.00027	0.0318766	3.18681	0.486008	1.05186	0.0252146	2.39713	0.0864453	1.11199	0.0247336	2.22426	0.0225281	1.11169	0.0309394	2.78309	0.0339827	1.05716	0.00231388	0.218877	0.000817142
5169	F5H365	Protein transport protein Sec23A	SEC23A	25	22	52.7	82.968	736	1.28812	0.016764	1.30143	0.00168166	1.15475	0.01813	1.57004	0.00670066	1.12389	0.0260404	2.31699	0.0205358	1.19644	0.0084	0.702082	0.000911203	1.06455	0.0326699	3.06888	0.0913388	1.14612	0.0236359	2.06225	0.0125087	1.02746	0.0128538	1.25103	0.0823478	0.965151	0.0215458	2.23238	0.125897	0.896461	0.00749523	0.836091	0.00260291
3130	Q9UJS0	Calcium-binding mitochondrial carrier protein Aralar2	SLC25A13	25	20	49.8	74.175	675	0.812682	0.00938675	1.15503	0.0012523	0.639452	0.0099047	1.54894	0.000377231	0.904767	0.0138179	1.52723	0.0102496	0.925427	0.0232577	2.51319	0.0431034	1.02283	0.0286005	2.7962	0.247668	0.898222	0.0243342	2.70916	0.0266574	0.706759	0.0191225	2.70566	0.0021201	0.690981	0.0267723	3.87454	0.00373661	0.786842	0.0119186	1.51473	0.00155853
6448	O14777	Kinetochore protein NDC80 homolog	NDC80	25	25	48.6	73.912	642	6.22538	0.557055	8.94813	0.0410368	4.61599	0.281392	6.09602	0.00297373	6.03213	1.21057	20.0686	0.0243121	7.53978	0.382817	5.0773	0.00169416	1.24994	0.340709	27.2581	0.215639	0.844901	0.00202374	0.239524	0.00508645	0.765234	0.232897	30.4348	0.264265	0.612219	0.0323536	5.28465	0.0034759	0.699	0.058439	8.36038	0.0751889
4887	Q9ULV4	Coronin-1C	CORO1C	25	25	48.3	53.248	474	1.06522	0.00915933	0.859852	0.00955608	1.02926	0.00654752	0.63614	0.0232412	1.01382	0.00889401	0.877275	0.129256	1.01226	0.0112593	1.11229	0.192998	0.998461	0.0193629	1.93928	0.478755	1.0507	0.0050066	0.476501	0.00480123	1.01523	0.00376601	0.370953	0.0279926	1.01679	0.0162473	1.5979	0.202027	0.966239	0.00677695	0.701374	0.0190558
1438	O95352	Ubiquitin-like modifier-activating enzyme ATG7	ATG7	25	25	48.1	77.959	703	0.900503	0.000591505	0.065686	1.76704e-05	0.779775	0.0147688	1.89398	0.00223929	0.921514	0.00518506	0.562667	0.00216962	0.936105	0.0114051	1.21836	0.0152707	1.01583	0.0178216	1.75438	0.230318	0.977199	0.00540933	0.553555	0.0260324	0.846189	0.0118597	1.40155	0.00295274	0.833	0.0257811	3.09498	0.0116145	0.865933	0.0160579	1.8544	0.00705312
1470	P35222	Catenin beta-1	CTNNB1	25	20	47.6	85.496	781	2.42479	0.0362289	1.4941	0.000322721	2.17553	0.0309761	1.42385	0.000346563	2.2166	0.0258217	1.16492	0.000224976	2.20383	0.0434828	1.97305	0.000650128	0.994242	0.0122259	1.22967	0.345712	1.09393	0.0291076	2.66084	0.0414511	0.98147	0.0210543	2.14518	0.240575	0.987155	0.0217715	2.20548	0.313636	0.897201	0.0124703	1.38991	0.00722299
209	B4DKB2	Endothelin-converting enzyme 1	ECE1	25	25	47.3	83.573	738	3.85493	0.00356339	0.0924373	7.78941e-07	2.38653	0.139486	5.84473	0.00492852	3.42336	0.0745637	2.17809	0.000472061	3.27545	0.100192	3.05887	0.000963944	0.956794	0.0354475	3.70482	0.179266	1.12607	0.0248703	2.2086	0.0182407	0.697132	0.0420124	6.02646	0.00949948	0.728612	0.0662422	9.09156	0.0284686	0.619086	0.0366693	5.92314	0.00462109
5337	O14672	Disintegrin and metalloproteinase domain-containing protein 10	ADAM10	25	25	46.9	84.141	748	3.65964	0.0286464	0.782766	5.7985e-05	1.92248	0.12602	6.55508	0.00892802	3.55979	0.125061	3.51315	0.00118506	3.49362	0.0271356	0.776719	5.91885e-05	0.981413	0.0375921	3.83041	0.346217	1.02805	0.0293147	2.85148	0.214257	0.540055	0.0279696	5.17903	0.00185054	0.550283	0.0329162	5.98169	0.00267959	0.525319	0.0311496	5.92965	0.00215541
1797	Q9Y6M1	Insulin-like growth factor 2 mRNA-binding protein 2	IGF2BP2	25	23	46.6	66.121	599	1.31992	0.0796289	6.03287	0.027573	1.20346	0.0191887	1.59447	0.00437589	1.15303	0.0214493	1.86025	0.00949395	1.14401	0.00783589	0.684947	0.00147264	0.992177	0.0129924	1.30948	0.307736	1.14473	0.0499868	4.36667	0.0494074	1.04373	0.025317	2.42562	0.110989	1.05196	0.0145599	1.38408	0.0349217	0.911768	0.064157	7.03655	0.160497
3133	Q9UL63	Muskelin	MKLN1	25	25	45.2	84.767	735									5.66724	0.263821	4.65519	0.00158193	4.73455	0.392878	8.2981	0.00535125	0.835424	0.0992977	11.8859	0.132463
5285	Q9P2I0	Cleavage and polyadenylation specificity factor subunit 2	CPSF2	25	25	42.6	88.486	782	1.74017	0.0370143	2.12705	0.00124305	1.55703	0.0346416	2.22485	0.00191737	1.86953	0.0483698	2.58727	0.00153572	1.81499	0.0527495	2.90632	0.00207389	0.97083	0.0391204	4.02958	0.276855	0.930807	0.0124323	1.33565	0.0154701	0.832846	0.0235176	2.82376	0.00968733	0.85787	0.0106177	1.23768	0.00277226	0.894757	0.0135149	1.51045	0.00807741
7715	Q96B97	SH3 domain-containing kinase-binding protein 1	SH3KBP1	25	25	41.1	73.125	665	0.789157	0.0144963	1.83694	0.00235291	0.744938	0.0117046	1.57121	0.00105111	0.796703	0.00540497	0.678417	0.000353177	0.778484	0.0346581	4.452	0.0119646	0.977131	0.038529	3.94308	0.317458	0.990528	0.013055	1.31798	0.27509	0.935026	0.0174061	1.86157	0.0327243	0.956909	0.0362551	3.78877	0.184588	0.943967	0.0301888	3.19808	0.104817
1137	Q8IXB1	DnaJ homolog subfamily C member 10	DNAJC10	25	25	40.5	91.079	793	1.22028	0.0251337	2.05968	0.0063554	1.23491	0.0357421	2.8943	0.0110915	1.11246	0.0272182	2.44668	0.0266481	1.13634	0.00600231	0.528217	0.000965898	1.02146	0.0239071	2.34047	0.227159	1.09692	0.00553719	0.504794	0.00162314	1.11008	0.00774919	0.698076	0.00245722	1.08675	0.0308957	2.84294	0.0525283	1.012	0.00871494	0.861163	0.150136
4435	Q9Y446	Plakophilin-3	PKP3	25	25	39.9	87.081	797	2.94861	0.0608239	2.0628	0.000485819	3.15645	0.118709	3.76085	0.00150228	1.67067	0.0375772	2.24923	0.00155845	1.79107	0.0706155	3.94265	0.00391016	1.07207	0.0490929	4.57927	0.13479	1.76493	0.0711683	4.03236	0.00424057	1.88933	0.100212	5.3041	0.00615938	1.76233	0.132404	7.51303	0.0140899	1.07049	0.0460726	4.30389	0.128184
6547	Q9Y4W6	AFG3-like protein 2	AFG3L2	25	24	37.3	88.583	797	0.832651	0.0071863	0.863062	0.000920147	0.815027	0.0234348	2.87534	0.00789364	0.883019	0.00942885	1.0678	0.0032225	0.899109	0.0176348	1.96137	0.0147055	1.01822	0.0117369	1.15268	0.129136	0.94296	0.0046912	0.497497	0.00335082	0.923001	0.017611	1.90801	0.0244643	0.906483	0.00918875	1.01367	0.00476792	0.978834	0.0233535	2.38585	0.235259
4024	Q5VWU8	Partitioning defective 3 homolog	PARD3	25	0	37.2	110	1001	1.7331	0.368485	21.2616	0.165054
60	O75152	Zinc finger CCCH domain-containing protein 11A	ZC3H11A	25	25	36	89.13	810	1.99611	0.0174361	0.873502	0.00015308	1.89087	0.0155866	0.82431	0.00015294	1.81225	0.0451533	2.49156	0.00153382	1.68841	0.0352568	2.08817	0.00130361	0.931664	0.032559	3.49471	0.0875835	1.10146	0.0246862	2.24123	0.0269328	1.04338	0.0334459	3.20552	0.157511	1.11991	0.0185453	1.65595	0.0114891	0.947276	0.0111004	1.17183	0.0208865
3300	Q6ZRV2	Protein FAM83H	FAM83H	25	25	35.6	127.12	1179	4.80071	0.468561	9.76024	0.00726887	3.92021	0.504794	12.8767	0.0137572	4.48206	0.626691	13.9822	0.0147886	4.74098	0.873327	18.4208	0.0231725	1.05777	0.265689	25.1179	0.353843	1.07109	0.223852	20.8994	0.329449	0.874644	0.209868	23.9946	0.369606	0.826877	0.107965	13.057	0.138735	0.816589	0.0232665	2.84923	0.00791181
3881	Q5GLZ8	Probable E3 ubiquitin-protein ligase HERC4	HERC4	25	25	35.5	118.56	1057	1.3122	0.0499444	3.80617	0.0121817	1.12036	0.0605065	5.40064	0.0889396	1.54075	0.0756396	4.90928	0.00938042	1.55504	0.0375262	2.4132	0.00226275	1.00928	0.0365263	3.61907	0.399799	0.851663	0.00958232	1.12513	0.00207652	0.727152	0.00495567	0.681518	0.000164903	0.72047	0.0266016	3.69226	0.00449927	0.853803	0.0148742	1.74212	0.00511424
4012	Q9Y6Y8	SEC23-interacting protein	SEC23IP	25	25	34.3	111.08	1000	0.932549	0.0374998	4.02121	0.110407	0.835913	0.0231116	2.76483	0.00970547	1.05279	0.00889144	0.844559	0.0135702	1.0664	0.0102276	0.959074	0.0114232	1.01293	0.0126181	1.24571	0.204351	0.885787	0.0335183	3.78402	0.0389754	0.793996	0.0282592	3.55911	0.00923704	0.783863	0.0197498	2.51955	0.00414196	0.896374	0.0405053	4.51879	0.0643104
4674	Q14CX7	N-alpha-acetyltransferase 25, NatB auxiliary subunit	NAA25	25	25	34.3	112.29	972	0.820479	0.0148225	1.80657	0.00338405	0.690511	0.0398395	5.76956	0.00819884	0.946922	0.0324641	3.42839	0.125269	0.912839	0.0583987	6.39749	0.144989	0.964007	0.0654644	6.79086	0.338916	0.866469	0.0181967	2.1001	0.00908421	0.729216	0.0645922	8.85775	0.0272281	0.756443	0.0458922	6.06683	0.0172464	0.841595	0.0557474	6.62402	0.054424
3048	Q96A65	Exocyst complex component 4	EXOC4	25	25	33.9	110.5	974	1.17774	0.00584247	0.496076	0.000539212	0.981042	0.0402411	4.10187	0.354858	1.09235	0.0297565	2.72407	0.0443271	1.07926	0.0171643	1.59038	0.0217775	0.988014	0.0426398	4.31571	0.416985	1.07817	0.034553	3.20479	0.0743849	0.898101	0.0570228	6.34927	0.113661	0.908996	0.02587	2.84599	0.0366186	0.832989	0.0330998	3.97362	0.0188386
6137	Q15334	Lethal(2) giant larvae protein homolog 1	LLGL1	25	24	33.8	115.42	1064	1.24511	0.00486906	0.391054	0.000197151	1.36285	0.0432838	3.17599	0.00691479	1.09227	0.0167988	1.53797	0.0157067	1.09371	0.0198802	1.81769	0.0209397	1.00131	0.0222073	2.21782	0.471208	1.13993	0.013966	1.22516	0.00489576	1.24772	0.0452716	3.62836	0.0157034	1.24608	0.0183592	1.47335	0.00275396	1.09456	0.0371468	3.39378	0.0615532
5593	O75150	E3 ubiquitin-protein ligase BRE1B	RNF40	25	1	33.1	113.65	1001	1.12465	0.0368757	3.27886	0.038079	0.926701	0.0887981	9.58218	0.26942	1.66095	0.100116	6.02766	0.0108948	1.64532	0.0372421	2.26352	0.00165269	0.990589	0.08366	8.44548	0.489392	0.677112	0.0540672	7.98498	0.0138163	0.557934	0.0278919	4.99914	0.00199103	0.563235	0.0676187	12.0054	0.0119674	0.823991	0.106161	12.8837	0.131729
7431	Q69YQ0	Cytospin-A	SPECC1L	25	25	32.1	124.6	1117	1.48447	0.0644494	4.34157	0.00852311	1.29885	0.0606625	4.67048	0.0190736	1.44114	0.00963449	0.668534	0.000238257	1.47531	0.0058919	0.399367	7.6804e-05	1.02371	0.00274043	0.267695	0.00654284	1.03007	0.0432963	4.20323	0.269054	0.901269	0.047387	5.25781	0.0896277	0.880392	0.0441867	5.01898	0.0586087	0.874958	0.0770506	8.8062	0.131735
288	Q08AD1	Calmodulin-regulated spectrin-associated protein 2	CAMSAP2	25	25	31.9	168.09	1489	1.57346	0.0527145	3.35023	0.00414727	1.22588	0.102587	8.36842	0.0745969	1.64267	0.0163595	0.995911	0.000323514	1.60007	0.0759077	4.74402	0.00772062	0.974067	0.054097	5.55372	0.357066	0.957867	0.032197	3.36133	0.16509	0.746275	0.0608083	8.14824	0.0274926	0.766144	0.0957232	12.4942	0.0732778	0.779101	0.0870012	11.1669	0.0683459
3580	Q5T1M5	FK506-binding protein 15	FKBP15	25	25	31.8	133.63	1219	1.19049	0.023101	1.94047	0.00716236	1.14315	0.0813	7.11191	0.103946	1.06689	0.0029023	0.272033	0.000938378	1.02971	0.00768642	0.746465	0.0303368	0.965149	0.00596857	0.618409	0.0140781	1.11584	0.0186459	1.67101	0.0124067	1.07148	0.0765979	7.14881	0.209791	1.11017	0.0736703	6.63595	0.129069	0.96024	0.0713712	7.43264	0.339161
2586	Q15477	Helicase SKI2W	SKIV2L	25	25	31.1	137.75	1246	0.85695	0.0347514	4.05524	0.0276214	0.831903	0.0264711	3.18199	0.0120747	0.963506	0.03399	3.52774	0.204231	0.960381	0.0169567	1.76562	0.0731348	0.996756	0.0185319	1.85922	0.444948	0.889408	0.0206907	2.32634	0.0167726	0.863412	0.00756743	0.876456	0.00152922	0.866222	0.0125965	1.45419	0.00438689	0.970772	0.0298642	3.07633	0.221604
6736	Q14151	Scaffold attachment factor B2	SAFB2	25	15	27.6	107.47	953	0.946976	0.0281345	2.97098	0.102383	0.910958	0.0162394	1.78267	0.0159443	1.14064	0.0163055	1.42951	0.00656744	1.1711	0.0187442	1.60056	0.00587453	1.02671	0.0235215	2.29095	0.183141	0.830218	0.0186557	2.24709	0.00595901	0.798641	0.00823391	1.03099	0.000834669	0.777863	0.0141878	1.82394	0.0020319	0.961965	0.0319263	3.31887	0.18309
4574	P20020	Plasma membrane calcium-transporting ATPase 1	ATP2B1	25	10	26.4	138.75	1258	1.15826	0.107919	9.31737	0.128998	1.09431	0.0443867	4.05613	0.0813475	1.19104	0.0464737	3.90193	0.0267167	1.16472	0.0294467	2.52823	0.0151205	0.977896	0.0158868	1.62459	0.151421	0.972472	0.054903	5.64572	0.35059	0.918783	0.0180543	1.96502	0.0232041	0.939551	0.0264287	2.81291	0.0761638	0.944791	0.05951	6.29874	0.238779
7698	Q8N3U4	Cohesin subunit SA-2	STAG2	25	20	26.1	141.32	1231	1.60844	0.0263521	1.63837	0.000933982	1.50533	0.00329157	0.218662	2.12126e-05	1.63692	0.0417099	2.54808	0.00212363	1.62478	0.0429162	2.64135	0.00233403	0.992586	0.0181232	1.82585	0.366737	0.982603	0.0340125	3.46147	0.340439	0.919611	0.0236916	2.57627	0.0390088	0.92648	0.0268849	2.90183	0.0568621	0.935892	0.0166991	1.78429	0.0310878
1774	Q9UK61	Protein TASOR	FAM208A	25	25	21.4	189.03	1670	2.15507	0.507453	23.5469	0.147594	1.93834	0.0486224	2.50846	0.0201544	2.15286	0.0412739	1.91717	0.013941	0.914243	0.19164	20.9616	0.425306	0.424665	0.0806355	18.988	0.0551773	1.00103	0.25575	25.5487	0.450714	0.893861				2.65053				0.656228
7479	Q9BY89	Uncharacterized protein KIAA1671	KIAA1671	25	25	21.3	196.71	1806	3.94574	0.136845	3.46816	0.0180692	3.26964	0.262218	8.01978	0.00643123	3.50109	0.231967	6.62555	0.0358391	3.8354				1.18798				1.27517				0.982801	0.146802	14.9371	0.498427	0.992361				0.849555	0.0587166	6.91145	0.144476
3291	Q69YN4	Protein virilizer homolog	KIAA1429	25	25	21	202.02	1812	1.65966	0.059615	3.592	0.00400848	1.39717	0.0179651	1.28582	0.00101869	1.92425	0.066	3.42991	0.0025183	1.88247	0.0286084	1.51973	0.000524146	0.978288	0.0344777	3.52429	0.306403	0.862499	0.0476281	5.52211	0.0526218	0.726087	0.0300813	4.14293	0.00597677	0.742202	0.0203985	2.74837	0.00311469	0.841841	0.0203718	2.41991	0.00814364
6183	Q7Z5J4	Retinoic acid-induced protein 1	RAI1	25	25	20	203.35	1906	3.46884	0.0632846	1.82437	0.000327903	2.59418	0.0327276	1.26157	0.000210484	3.28501	0.105546	3.21294	0.0010603	3.59823	0.0645849	1.79491	0.00968433	1.0777	0.0219956	2.04098	0.10581	1.05596	0.0367946	3.48448	0.13004	0.789702	0.0201383	2.55011	0.00454496	0.730078	0.0112885	1.54621	0.0162976	0.747853	0.0212983	2.84793	0.00354671
5121	P49750	YLP motif-containing protein 1	YLPM1	25	25	18.3	219.98	1951	1.00149	0.0232385	2.32038	0.469124	0.783114	0.0211605	2.7021	0.00471698	1.19893	0.0191729	1.59917	0.0045671	1.19155	0.0420904	3.53242	0.022201	0.993845	0.0302644	3.04519	0.439108	0.835326	0.0176368	2.11137	0.00566391	0.653179	0.0157976	2.41856	0.00103641	0.657224	0.00568638	0.865212	0.000137584	0.781946	0.035499	4.53984	0.0129248
3031	Q8N201	Integrator complex subunit 1	INTS1	25	25	16.9	244.29	2190	1.1223	0.0640992	5.7114	0.0942359	0.899672	0.0414456	4.60674	0.0703722	1.23858	0.0515504	4.16207	0.0214568	1.34813	0.040544	3.00742	0.00660198	1.08845	0.0531058	4.87901	0.114174	0.906123	0.0229159	2.529	0.0276811	0.726376	0.0657645	9.05379	0.0276487	0.667346	0.0364528	5.46235	0.00596607	0.80163	0.0812565	10.1364	0.0720231
7711	Q93074	Mediator of RNA polymerase II transcription subunit 12	MED12	25	22	16.7	243.08	2177	2.24508	0.103659	4.61718	0.00340467	1.81173	0.00794949	0.438779	4.79429e-05	2.13054	0.219074	10.2825	0.0171652	2.29997	0.190919	8.30092	0.0102135	1.07953	0.184984	17.1356	0.304133	1.05376	0.142988	13.5693	0.328808	0.850364	0.077133	9.07059	0.103169	0.787718	0.0651174	8.26658	0.0432433	0.80698	0.0387811	4.8057	0.0193945
192	P35609	Alpha-actinin-2	ACTN2	25	4	26.2	103.85	894
1382	F8WA11	CLIP-associating protein 1	CLASP1	25	0	23.1	162.76	1478
4461	E9PK25	Cofilin-1	CFL1	25	1	74	22.728	204
5909	H3BP71	E3 ubiquitin-protein ligase BRE1B	RNF40	25	1	33.6	109.05	961
3870	Q15181	Inorganic pyrophosphatase	PPA1	24	24	83	32.66	289	0.785031	0.0127472	1.62378	0.00175227	0.724838	0.010899	1.50365	0.000783549	0.964436	0.00786388	0.815387	0.0228652	0.971051	0.00385916	0.39742	0.00866469	1.00686	0.00814219	0.808672	0.24229	0.81398	0.00663216	0.814782	0.000634728	0.751567	0.00586261	0.780052	0.000278311	0.746446	0.00994677	1.33255	0.00076851	0.923323	0.00409177	0.443157	0.00141847
1994	Q9BT78	COP9 signalosome complex subunit 4	COPS4	24	24	82	46.268	406	0.773276	0.0124832	1.61433	0.0015116	0.721026	0.00832648	1.15481	0.000445132	0.884512	0.0114781	1.29767	0.00487928	0.927843	0.0223039	2.40385	0.0424056	1.04899	0.035561	3.39003	0.146778	0.87424	0.0136079	1.55654	0.00577234	0.815168	0.0102971	1.26318	0.0015468	0.7771	0.027006	3.47523	0.00724242	0.932431	0.00436689	0.468334	0.00207665
4553	P09104	Gamma-enolase	ENO2	24	19	77.6	47.268	434	1.3411	0.491277	36.6325	0.21546	1.00212	0.00700628	0.699145	0.393032	0.774456	0.00819223	1.0578	0.000658853	0.796903	0.00465538	0.584184	0.000262571	1.02898	0.00809926	0.787113	0.0348562	1.73166	0.622867	35.9693	0.141391	1.29397	0.0190234	1.47016	0.00207688	1.25752	0.00867274	0.68967	0.000565879	0.74724	0.206373	27.618	0.23093
5629	P30519	Heme oxygenase 2	HMOX2	24	24	76.6	36.032	316	1.05887	0.0144915	1.36859	0.0276257	1.07739	0.0172322	1.59943	0.0229337	1.06917	0.0116052	1.08543	0.0134583	1.06881	0.01309	1.22473	0.017094	0.999656	0.013618	1.36227	0.495862	0.990361	0.021806	2.20182	0.357734	1.00769	0.0217035	2.15379	0.371583	1.00803	0.00908201	0.900962	0.23289	1.0175	0.00647431	0.636299	0.0567738
4902	Q9Y3F4	Serine-threonine kinase receptor-associated protein	STRAP	24	24	74.9	38.438	350	1.29417	0.0284504	2.19834	0.00459277	1.15303	0.00645712	0.560013	0.000887421	1.39208	0.0163412	1.17387	0.000865458	1.42616	0.0040769	0.285867	4.57521e-05	1.02448	0.0130946	1.27817	0.100245	0.929672	0.0256522	2.75928	0.0565713	0.828281	0.00576257	0.695726	0.00056239	0.808489	0.00486229	0.601405	0.000322089	0.89094	0.0229227	2.57287	0.020938
181	P30041	Peroxiredoxin-6	PRDX6	24	24	72.8	25.035	224	0.819443	0.0102294	1.24833	0.00159941	0.781163	0.0195138	2.49805	0.003946	0.889547	0.00294708	0.331301	0.00035564	0.910866	0.00353636	0.388241	0.000785431	1.02397	0.00697268	0.680948	0.0374766	0.921191	0.0142405	1.54588	0.01565	0.878158	0.0247626	2.81984	0.0196632	0.857604	0.018239	2.12673	0.00804873	0.953285	0.0121699	1.27663	0.0310144
986	P62140	Serine/threonine-protein phosphatase PP1-beta catalytic subunit	PPP1CB	24	9	70	37.186	327	1.30842	0.0215176	1.64455	0.00241073	1.41947	0.00968888	0.682572	0.000266463	1.15827	0.0106997	0.923771	0.00226688	1.1622	0.0166199	1.43004	0.00515372	1.00339	0.0202087	2.01404	0.434047	1.12963	0.0101966	0.902648	0.00306082	1.22551	0.0181913	1.48439	0.00321453	1.22137	0.00982432	0.804372	0.00098121	1.08487	0.0246054	2.26804	0.0369319
6285	Q99536	Synaptic vesicle membrane protein VAT-1 homolog	VAT1	24	24	69	41.92	393	0.84391	0.0160329	1.89984	0.00521317	0.82485	0.019586	2.37449	0.00616967	0.682143	0.00588246	0.862351	0.000171214	0.665901	0.00785995	1.18035	0.000276655	0.97619	0.0199619	2.04488	0.180896	1.23715	0.0342268	2.7666	0.0100233	1.20921	0.0243117	2.01055	0.0065887	1.2387	0.0390907	3.15579	0.0127636	0.977416	0.0367923	3.76424	0.311605
6031	P43034	Platelet-activating factor acetylhydrolase IB subunit alpha	PAFAH1B1	24	24	68.8	46.637	410	1.22688	0.00495177	0.403606	0.000237964	1.18893	0.011074	0.931429	0.00170717	1.11354	0.00531737	0.477519	0.00109254	1.11885	0.00954853	0.853422	0.00319199	1.00477	0.0130602	1.29982	0.370818	1.10178	0.00748097	0.678988	0.00267677	1.0677	0.0139572	1.30722	0.0198837	1.06263	0.00372055	0.350125	0.00175422	0.969068	0.00614701	0.634322	0.0186934
5624	P22695	Cytochrome b-c1 complex subunit 2, mitochondrial	UQCRC2	24	16	67.5	48.442	453	0.585975	0.00858209	1.46458	0.000214825	0.469684	0.00275308	0.586155	1.34755e-05	0.804932	0.0108508	1.34804	0.00154224	0.804605	0.00346377	0.430494	0.000157074	0.999594	0.00908567	0.908936	0.487451	0.727982	0.000839984	0.115385	4.76774e-06	0.583508	0.00656591	1.12525	0.000124262	0.583744	0.0031525	0.540048	2.86786e-05	0.801542	0.00987713	1.23227	0.00123543
6050	P52292	Importin subunit alpha-1	KPNA2	24	24	67.1	57.861	529	3.65825	0.0279043	0.762775	5.50778e-05	2.65093	0.048561	1.83185	0.00043157	5.12985	0.00973487	0.189769	2.77815e-06	5.37946	0.13284	2.4694	0.000458721	1.04866	0.024545	2.34061	0.0913765	0.713131	0.00424256	0.59492	0.000109343	0.516767	0.00852767	1.6502	0.000155729	0.492788	0.0106242	2.15593	0.000219425	0.724645	0.0095136	1.31286	0.000596334
4117	P26196	Probable ATP-dependent RNA helicase DDX6	DDX6	24	24	66.7	54.416	483	1.23217	0.0111339	0.903607	0.00114498	1.21815	0.00423688	0.347812	0.000188469	1.2108	0.0238231	1.96755	0.00623903	1.23349	0.00947283	0.767967	0.000820422	1.01874	0.0269023	2.64074	0.272291	1.01764	0.0141966	1.39505	0.16784	1.00607	0.0228165	2.26788	0.3999	0.987562	0.00420567	0.425864	0.0490439	0.988627	0.0110704	1.11978	0.208232
3215	P21281	V-type proton ATPase subunit B, brain isoform	ATP6V1B2	24	24	64.4	56.5	511	0.90443	0.00694664	0.768068	0.00262381	0.895194	0.0159153	1.77786	0.0112042	1.01028	0.0251403	2.48844	0.353239	1.0392	0.0332794	3.20241	0.174871	1.02862	0.00831455	0.808322	0.0373577	0.895223	0.0158898	1.77495	0.0111751	0.886082	0.0230183	2.59776	0.0194342	0.861429	0.0293654	3.40892	0.0213316	0.989789	0.0184129	1.86029	0.322864
1893	P61247	40S ribosomal protein S3a	RPS3A	24	24	63.6	29.945	264	0.606026	0.00533556	0.880417	9.17022e-05	0.480743	0.00494919	1.02949	4.54254e-05	0.983951	0.00595159	0.604867	0.0574128	0.985789	0.00329139	0.333884	0.0248752	1.00187	0.00421665	0.420878	0.349224	0.615911	0.0074944	1.2168	0.000190343	0.488584	0.00296792	0.607454	1.68397e-05	0.487673	0.00483214	0.990857	4.44814e-05	0.79327	0.00925265	1.16639	0.000999647
3214	P18124	60S ribosomal protein L7	RPL7	24	23	62.5	29.225	248	0.732001	0.0113402	1.5492	0.000894019	0.565195	0.0022264	0.393918	1.31096e-05	1.01881	0.0110981	1.08932	0.115064	1.00706	0.0111981	1.11195	0.293378	0.988466	0.00185262	0.187423	0.0124292	0.718484	0.0127445	1.77381	0.00102322	0.554758	0.00382572	0.68962	3.69154e-05	0.561231	0.00403271	0.718548	4.22371e-05	0.772122	0.0116749	1.51205	0.00130931
2140	P31943	Heterogeneous nuclear ribonucleoprotein H	HNRNPH1	24	8	62.4	49.229	449	1.22106	0.0114619	0.938683	0.00133751	1.15515	0.00788501	0.682598	0.00128562	1.30588	0.00840324	0.643493	0.000376807	1.2986	0.00618178	0.476033	0.000214112	0.994429	0.0110406	1.11025	0.335267	0.935047	0.00940001	1.0053	0.0101828	0.884574	0.0115194	1.30226	0.00491926	0.889529	0.00364746	0.410044	0.000544335	0.94602	0.010097	1.06731	0.0166904
3799	P07602	Prosaposin	PSAP	24	24	62.2	58.112	524	1.49111	0.0681275	4.5689	0.00924176	1.67785	0.0627209	3.73817	0.00419823	0.635557	0.0363211	5.71485	0.00495093	0.713976	0.0259442	3.63376	0.00409093	1.12339	0.0250366	2.22867	0.0192344	2.34616	0.130651	5.56871	0.00459374	2.63997	0.101865	3.85859	0.00190878	2.35001	0.0653584	2.7812	0.00116466	1.12523	0.0214377	1.90519	0.013952
1468	P31930	Cytochrome b-c1 complex subunit 1, mitochondrial	UQCRC1	24	24	61	52.645	480	0.715103	0.00656618	0.918214	0.000265496	0.626542	0.00622282	0.993201	0.000138811	0.87197	0.00565226	0.648217	0.000972235	0.878032	0.00492419	0.56082	0.000813365	1.00695	0.00347836	0.345434	0.0915948	0.820101	0.0128986	1.57281	0.0025564	0.718536	0.0118179	1.64472	0.000880338	0.713575	0.0109198	1.53029	0.000725991	0.876156	0.000784966	0.0895921	2.00862e-05
7157	Q99829	Copine-1	CPNE1	24	2	60.7	59.058	537	1.24887	0.00624286	0.499881	0.000314252	1.2011	0.0199702	1.66265	0.00484312	1.04012	0.00922244	0.886672	0.0244048	1.0815	0.0056206	0.519702	0.00235929	1.03979	0.0114959	1.1056	0.0369364	1.2007	0.00463051	0.385651	0.000265898	1.15478	0.0281306	2.43602	0.0156101	1.11059	0.014704	1.32398	0.00858244	0.961754	0.0201769	2.09793	0.100832
292	Q12874	Splicing factor 3A subunit 3	SF3A3	24	24	60.3	58.848	501	1.21564	0.0138601	1.14015	0.00204986	1.07992	0.0164838	1.52639	0.0198869	1.58774	0.0176046	1.10878	0.000447694	1.63333	0.0133317	0.816231	0.000221336	1.02871	0.0117082	1.13814	0.0663581	0.765644	0.0129558	1.69215	0.00152398	0.68016	0.0124452	1.82974	0.00075639	0.661176	0.0151397	2.28982	0.000997358	0.88835	0.0237124	2.66927	0.0213593
7517	Q9UKX7	Nuclear pore complex protein Nup50	NUP50	24	24	60.3	50.144	468	1.44031	0.0204696	1.42119	0.00107571	1.23659	0.0392983	3.17794	0.0131129	1.56019	0.0596757	3.82489	0.00553366	1.55288	0.0346252	2.22974	0.00194411	0.995315	0.016599	1.66771	0.407661	0.923163	0.0322158	3.48972	0.0715628	0.792591	0.00673496	0.84974	0.000526669	0.796322	0.00893168	1.12162	0.00095967	0.85856	0.0224206	2.61142	0.0122076
3448	O43172	U4/U6 small nuclear ribonucleoprotein Prp4	PRPF4	24	24	57.9	58.449	522	1.98536	0.0407456	2.0523	0.000851316	1.65688	0.058666	3.54075	0.00391604	2.54828	0.0416626	1.63493	0.000361333	2.49666	0.00453186	0.181517	4.58424e-06	0.979741	0.0164438	1.67838	0.174136	0.779099	0.0156425	2.00777	0.00249558	0.650196	0.0286184	4.40151	0.00333705	0.663641	0.024526	3.69568	0.00265182	0.834549	0.021097	2.52795	0.00798613
1658	Q93052	Lipoma-preferred partner	LPP	24	24	57.2	65.746	612	1.00897	0.00103655	0.102734	0.00655075	0.908274	0.0118669	1.30653	0.00819143	0.970693	0.0116841	1.20369	0.0649638	0.961984	0.0058712	0.610322	0.0115366	0.991028	0.0159902	1.61349	0.320265	1.03943	0.012404	1.19335	0.0428901	0.935697	0.0189525	2.0255	0.0388923	0.944168	0.0165077	1.74839	0.0390637	0.900204	0.0126611	1.40647	0.00788624
504	Q8NC51	Plasminogen activator inhibitor 1 RNA-binding protein	SERBP1	24	24	55.1	44.965	408	1.2207	0.00651213	0.533475	0.000434623	1.11497	0.00619435	0.555564	0.00144438	1.49948	0.00478853	0.319345	4.59455e-05	1.50359	0.0146374	0.973498	0.000421647	1.00274	0.00750943	0.748892	0.372765	0.814079	0.00644454	0.791636	0.0006	0.743566	0.00475108	0.638959	0.000171586	0.741535	0.0102113	1.37705	0.000779451	0.913383	0.00374181	0.409665	0.000930829
4082	P04040	Catalase	CAT	24	24	53.7	59.755	527	0.910067	0.0218217	2.39781	0.0273598	0.545581	0.0100097	1.83468	0.000242626	1.02467	0.015108	1.47442	0.120588	1.05301	0.0175321	1.66495	0.0466505	1.02766	0.0129395	1.25912	0.0822578	0.888156	0.0176783	1.99045	0.0121167	0.532445	0.0130152	2.44442	0.000387516	0.518115	0.00721486	1.39252	0.000112091	0.599495	0.0084696	1.41279	0.000223588
1556	Q15008	26S proteasome non-ATPase regulatory subunit 6	PSMD6	24	24	53.5	45.531	389	0.75206	0.0059214	0.787357	0.000285048	0.72034	0.0213281	2.96085	0.00289573	0.882614	0.00681517	0.772157	0.00167837	0.873474	0.0173535	1.98672	0.00919704	0.989644	0.0242335	2.4487	0.363136	0.852082	0.00480985	0.564482	0.000528038	0.816143	0.0304397	3.7297	0.0133209	0.824684	0.0253544	3.07444	0.0102284	0.957822	0.0355299	3.70944	0.184395
44	O43865	Adenosylhomocysteinase 2	AHCYL1	24	13	52.8	58.951	530	2.50021	0.101074	4.04262	0.00224188	2.62182	0.0567144	2.16317	0.000609381	1.80976	0.0273823	1.51304	0.000570188	1.90733	0.0309292	1.6216	0.000579348	1.05392	0.032719	3.10451	0.117561	1.38152	0.0613262	4.43905	0.0122715	1.44872	0.034936	2.41151	0.00299256	1.3746	0.0391946	2.85134	0.00535404	1.04864	0.0213148	2.03261	0.0739524
132	P10155	60 kDa SS-A/Ro ribonucleoprotein	TROVE2	24	24	52.2	60.67	538	1.04514	0.00784942	0.751039	0.0144293	1.13973	0.00170326	0.149444	7.42741e-05	0.925963	0.0189735	2.04905	0.0302123	0.980688	0.0213724	2.17933	0.235513	1.0591	0.0410387	3.87486	0.138662	1.12871	0.0271607	2.40635	0.0206856	1.23086	0.0251308	2.04173	0.00579666	1.16217	0.0249702	2.14857	0.011376	1.0905	0.00699966	0.641874	0.0029613
4735	Q86YQ8	Copine-8	CPNE8	24	19	51.8	63.107	564	5.87834	0.672102	11.4335	0.00893279	5.30062	0.0992313	1.87207	0.000265758	6.30781	0.510861	8.09887	0.00449867	6.11423	0.0686107	1.12215	8.99385e-05	0.969312	0.0762888	7.8704	0.388627	0.931915	0.0626893	6.72693	0.207335	0.840327	0.0820899	9.76881	0.102634	0.866931	0.0252239	2.90956	0.017232	0.90172	0.134156	14.8778	0.305361
1986	Q96G03	Phosphoglucomutase-2	PGM2	24	23	51.1	68.283	612	0.905065	0.0148906	1.64525	0.0119243	0.865517	0.016526	1.90938	0.00741729	0.877499	0.0343517	3.91473	0.0359105	0.904045	0.0228726	2.53003	0.0264959	1.03025	0.0226277	2.19632	0.153535	1.03141	0.0232112	2.25043	0.151306	0.986346	0.0529311	5.36639	0.428157	0.957383	0.043092	4.50102	0.222145	0.956304	0.031995	3.34569	0.157053
4214	Q14444	Caprin-1	CAPRIN1	24	24	50.2	78.365	709	1.7652	0.00215484	0.122074	3.96501e-06	1.62056	0.0338728	2.09018	0.00147974	1.78473	0.00849987	0.476256	5.86458e-05	1.82116	0.0138627	0.761201	0.000142401	1.02041	0.00561488	0.550255	0.0339179	0.989058	0.00497985	0.503495	0.079839	0.908019	0.0200836	2.2118	0.0224567	0.889853	0.0153399	1.72388	0.00946805	0.918064	0.0180547	1.9666	0.0228239
884	O75746	Calcium-binding mitochondrial carrier protein Aralar1	SLC25A12	24	19	49.3	74.761	678	0.736978	0.0079738	1.08196	0.000459197	0.550907	0.0455221	8.26312	0.00514658	0.83033	0.0259459	3.12477	0.0114038	0.865832	0.0114246	1.3195	0.00359445	1.04276	0.0191458	1.83608	0.0766011	0.887571	0.0253783	2.85929	0.0239703	0.663479	0.0694731	10.471	0.0208602	0.636274	0.0577718	9.07971	0.0125043	0.747522	0.0694025	9.28435	0.0356468
7577	O95831	Apoptosis-inducing factor 1, mitochondrial	AIFM1	24	24	48.9	66.9	613	0.810808	0.0160576	1.98045	0.0035753	0.820395	0.00455967	0.55579	0.000322034	0.777825	0.0087227	1.12142	0.000769595	0.795418	0.00266697	0.335292	8.49569e-05	1.02262	0.011151	1.09044	0.0891427	1.0424	0.0283977	2.72425	0.133836	1.05473	0.0143683	1.36228	0.0310616	1.0314	0.00921123	0.89308	0.0379873	1.01182	0.0149203	1.47459	0.252159
7391	P39023	60S ribosomal protein L3	RPL3	24	24	48.4	46.108	403	0.635805	0.0112827	1.77456	0.000479709	0.514773	0.0120285	2.33666	0.000307334	0.960853	0.011458	1.19248	0.0382513	0.96853	0.0076068	0.785397	0.0269739	1.00799	0.0146505	1.45343	0.315973	0.66171	0.0196039	2.96261	0.0016763	0.535746	0.0132828	2.47932	0.000409386	0.531499	0.00835073	1.57116	0.000158868	0.809639	0.0219443	2.71038	0.00655427
5160	Q13573	SNW domain-containing protein 1	SNW1	24	24	48.3	61.494	536	2.1776	0.0498166	2.28769	0.000890688	2.12069	0.0211228	0.996035	0.000177463	2.43371	0.0355373	1.46021	0.00030669	2.43151	0.0117913	0.484937	3.39176e-05	0.999096	0.0174204	1.74362	0.487751	0.894764	0.0333574	3.72806	0.0446484	0.871382	0.0216278	2.48202	0.013673	0.872171	0.00713821	0.818442	0.0015533	0.973868	0.0150354	1.54389	0.113542
6750	Q15833	Syntaxin-binding protein 2	STXBP2	24	10	47.7	66.452	593	1.7185	0.0183023	1.06501	0.000323939	1.84786	0.0503031	2.72224	0.00174513	1.1597	0.0222696	1.92028	0.00939831	1.17308	0.0382645	3.26188	0.0224763	1.01154	0.0432848	4.27911	0.392768	1.48185	0.0159957	1.07944	0.0005497	1.59339	0.0135417	0.849868	0.000260093	1.57522	0.0836708	5.3117	0.0101082	1.07527	0.0208886	1.94264	0.0342312
3186	O60216	Double-strand-break repair protein rad21 homolog	RAD21	24	22	46.8	71.689	631	6.18773	0.596758	9.64422	0.00635753	4.87451	0.324377	6.65454	0.00342993	6.38266	0.598105	9.37078	0.00594555	6.91342	0.684428	9.9	0.0444475	1.1826	0.0830492	7.02261	0.158598	0.969459	0.0236662	2.44118	0.166523	0.763712	0.028961	3.79213	0.00741337	0.667557	0.0294455	4.41093	0.0344958	0.787771	0.0456526	5.79516	0.0221415
6106	A0A0G2JQ41	Active breakpoint cluster region-related protein (Fragment)	ABR	24	23	45.9	88.857	777	1.34597	0.0230477	1.71234	0.00219927	1.25827	0.015795	1.2553	0.00185684	1.27691	0.0193725	1.51714	0.0024243	1.30784	0.00609845	0.4663	0.000196078	1.02422	0.0144463	1.41047	0.116469	1.05409	0.0305763	2.90073	0.107045	0.985403	0.0271759	2.75785	0.330554	0.962097	0.0147697	1.53516	0.0627131	0.934838	0.0148994	1.59379	0.0244177
4879	Q9UHD2	Serine/threonine-protein kinase TBK1	TBK1	24	23	45.7	83.641	729	2.04546	0.0838667	4.10013	0.00316622	2.09263	0.0584486	2.79307	0.00142051	1.89007	0.026253	1.389	0.00043407	2.09737	0.101327	4.83112	0.00417334	1.10968	0.0681374	6.14027	0.118496	1.08222	0.0530406	4.90111	0.125582	1.10717	0.0370571	3.34701	0.0498396	0.997738	0.0586113	5.87441	0.492368	1.02306	0.0685533	6.70082	0.363557
5683	Q14694	Ubiquitin carboxyl-terminal hydrolase 10	USP10	24	24	45.5	87.133	798	1.10891	0.0295889	2.66828	0.0328335	0.949956	0.0100793	1.06103	0.0192042	1.1664	0.0153206	1.31349	0.00417545	1.18442	0.00995942	0.840871	0.00145061	1.01545	0.0193371	1.9043	0.249706	0.950713	0.0312341	3.28534	0.131092	0.814434	0.0189339	2.3248	0.00514988	0.802045	0.00918286	1.14493	0.00107362	0.856655	0.0252006	2.94174	0.0149168
5996	P13645	Keratin, type I cytoskeletal 10	KRT10	24	20	44.5	58.826	584					4.0845								0.11517
7780	G5E9A6	Ubiquitin carboxyl-terminal hydrolase 11	USP11	24	22	41.4	105.03	920	9.70419	0.682178	7.02972	0.00300922	8.62103	2.40267	27.8699	0.0365812	7.10054	0.923726	13.0092	0.0106524	9.85514	2.05918	20.8945	0.0230507	1.38794	0.222827	16.0545	0.099715	1.36668	0.0888269	6.49945	0.0262463	1.21414	0.226525	18.6573	0.186899	0.874775	0.145892	16.6777	0.279588	0.888382	0.202986	22.8489	0.395767
1134	Q8IWA0	WD repeat-containing protein 75	WDR75	24	24	40.7	94.498	830	1.24808	0.0670725	5.37403	0.0321524	1.11898	0.0367875	3.28759	0.041137	1.8572	0.05494	2.95821	0.00203364	1.75837	0.0715939	4.0716	0.00436335	0.946785	0.0638973	6.74887	0.26248	0.672023	0.0412542	6.1388	0.00784661	0.602508	0.00263505	0.437346	2.19729e-05	0.636373	0.0464394	7.29751	0.00810319	0.896559	0.0557906	6.22275	0.1074
2649	Q8N1G2	Cap-specific mRNA (nucleoside-2-O-)-methyltransferase 1	CMTR1	24	24	38.7	95.32	835	1.23671	0.0485418	3.92509	0.0194978	1.28214	0.00848587	0.66185	0.000451503	1.24684	0.0124186	0.996001	0.00125949	1.26341	0.0139965	1.10783	0.00140409	1.01329	0.00995875	0.982816	0.155563	0.991869	0.0447088	4.50753	0.451391	1.02831	0.0168889	1.6424	0.116274	1.01483	0.0160641	1.58294	0.223479	1.03674	0.0372106	3.58919	0.206817
5259	G3V529	ATP-dependent RNA helicase DDX24	DDX24	24	24	38.7	91.48	816	7.26219	1.13737	15.6615	0.0148966	6.0601				7.69556	0.991655	12.8861	0.010254	7.03692	2.12441	30.1894	0.0429202	0.914414	0.284173	31.0771	0.488678	0.943686	0.245954	26.0631	0.496126	0.960564				0.659079				0.645261
6485	Q14126	Desmoglein-2	DSG2	24	24	37	122.29	1118	3.56238	0.0905302	2.54128	0.000621831	3.44436	0.104472	3.03313	0.000908504	3.39053	0.0529181	1.56076	0.000244662	3.17347	0.0919364	2.89703	0.00089002	0.935978	0.0401764	4.29245	0.130593	1.05068	0.0396638	3.77505	0.159504	1.01587	0.0321911	3.1688	0.325842	1.08536	0.0609716	5.61763	0.141536	0.96687	0.0218588	2.26078	0.13698
7151	Q5JVZ5	Engulfment and cell motility protein 2	ELMO2	24	24	37	82.364	718	1.0716	0.0178446	1.66523	0.0282164	1.03321	0.0127439	1.23343	0.0600729	1.03552	0.00882968	0.852677	0.0281828	1.07763	0.00199193	0.184843	0.000328846	1.04066	0.00973234	0.935208	0.0262893	1.03484	0.0237159	2.29175	0.137084	0.997765	0.0135963	1.36267	0.446966	0.95878	0.0135777	1.41614	0.0471423	0.964173	0.0127593	1.32334	0.0538662
3531	Q09161	Nuclear cap-binding protein subunit 1	NCBP1	24	24	36.5	91.838	790	0.992127	0.00625848	0.630814	0.168624	0.903677	0.0171046	1.89277	0.0151558	1.04929	0.0147602	1.40668	0.0392888	1.01852	0.00685987	0.673513	0.0568482	0.970672	0.0167564	1.72627	0.112623	0.945519	0.0185462	1.96149	0.0500648	0.861224	0.0177727	2.06365	0.00804507	0.887245	0.0226585	2.55381	0.0192328	0.910848	0.0214249	2.3522	0.0268772
5344	O60566	Mitotic checkpoint serine/threonine-protein kinase BUB1 beta	BUB1B	24	24	36.2	119.54	1050	4.42598	0.749421	16.9323	0.081189	5.949				2.82477	1.2205	43.207	0.190245									1.56684	0.39123	24.9693	0.204929	3.49715								1.65144
3530	A0A0C4DGS5	Golgi autoantigen, golgin subfamily a, 2, isoform CRA_a	GOLGA2	24	24	35.7	111.66	990	2.72812	0.0581105	2.13006	0.000563599	2.85628	0.0931301	3.26053	0.00124965	2.52229	0.0262718	1.04158	0.0001488	2.47473	0.00423963	0.171317	4.13231e-06	0.981142	0.00858165	0.874659	0.0800346	1.0816	0.0156217	1.44431	0.0172842	1.13242	0.0284265	2.51026	0.021347	1.15418	0.0360626	3.12451	0.0249527	1.04698	0.0120311	1.14912	0.0297209
5123	P49756	RNA-binding protein 25	RBM25	24	24	34.8	100.18	843	0.968633	0.0100773	1.04037	0.0450413	0.893102	0.0195003	2.18343	0.0159741	1.26267	0.0170951	1.35389	0.00210082	1.26808	0.00783206	0.617629	0.000426054	1.00429	0.0112425	1.11945	0.36624	0.76713	0.0168602	2.19783	0.00260883	0.707312	0.0243826	3.44722	0.00345427	0.704292	0.0170065	2.4147	0.00165024	0.922024	0.0183149	1.98638	0.0257128
7770	A0A0A0MR66	RNA binding motif protein 10, isoform CRA_d	RBM10	24	23	34.4	110.36	995	1.13618	0.0217836	1.91726	0.0122499	1.30176	0.0271782	2.0878	0.00399221	1.33556	0.0136016	1.01842	0.000818802	1.36229	0.0205525	1.50867	0.00159866	1.02001	0.017818	1.74684	0.186047	0.850714	0.0242405	2.84943	0.0127968	0.974694	0.02425	2.48796	0.207846	0.955569	0.00734284	0.768426	0.0131531	1.14574	0.0178393	1.55702	0.00730043
1725	Q9H8V3	Protein ECT2	ECT2	24	20	34	103.5	914	14.136				6.2407				8.45762	4.10788	48.5701	0.164683	13.771																0.453177				0.441476
7176	Q5JY65	Crooked neck-like protein 1	CRNKL1	24	24	33	99.172	836	3.04198	0.0973801	3.2012	0.00112974	2.84258	0.119604	4.20758	0.00208207	2.55264	0.102473	4.01441	0.00215254	2.74105	0.0750557	2.73821	0.000924492	1.07381	0.0185392	1.72649	0.0286174	1.1917	0.0225633	1.89337	0.00675627	1.11359	0.00834886	0.749727	0.00267663	1.03704	0.0236896	2.28434	0.126729	0.934451	0.0143944	1.54041	0.0226378
350	Q3KQU3	MAP7 domain-containing protein 1	MAP7D1	24	24	32.7	92.819	841	3.67036	0.0622613	1.69633	0.000271378	3.26991	0.0384028	1.17443	0.000142994	3.74939	0.153136	4.0843	0.00153683	3.64726	0.0753852	2.0669	0.000404488	0.97276	0.020395	2.09661	0.159536	0.978921	0.0356239	3.6391	0.317244	0.872119	0.0263863	3.02554	0.0202502	0.89654	0.00820667	0.915371	0.00312111	0.890898	0.012838	1.44102	0.00680509
6803	Q8IX01	SURP and G-patch domain-containing protein 2	SUGP2	24	24	32.7	120.21	1082	1.44548	0.0588607	4.07205	0.00841873	1.22402	0.0648622	5.29913	0.0362949	1.76835	0.0975592	5.51697	0.00776256	1.74826	0.0287626	1.64521	0.000736228	0.988643	0.0710535	7.18697	0.467874	0.817421	0.0765205	9.36121	0.0741656	0.692182	0.0431157	6.22895	0.00969471	0.700134	0.0357765	5.10995	0.00705016	0.846788	0.0436703	5.15717	0.0372082
7508	Q9UGR2	Zinc finger CCCH domain-containing protein 7B	ZC3H7B	24	22	31.9	111.58	993	1.12932	0.0851596	7.54079	0.125638	1.04847	0.00591383	0.564045	0.00727223	2.12411	0.117792	5.54545	0.00533891	1.74007	0.0687496	3.95096	0.00422892	0.8192	0.0145331	1.77406	0.0032086	0.531667	0.0198883	3.74075	0.00090205	0.493603	0.0274368	5.55847	0.00147	0.602543	0.0235673	3.9113	0.00175686	0.928406	0.0717312	7.72627	0.226372
464	Q86WJ1	Chromodomain-helicase-DNA-binding protein 1-like	CHD1L	24	24	31.8	100.98	897	1.48413	0.0264791	1.78415	0.00148618	1.69193	0.0153694	0.908394	0.000246414	1.12462	0.0689976	6.13521	0.10131	1.21879	0.0147294	1.20852	0.00224723	1.08374	0.0647506	5.97474	0.154377	1.31968	0.0616233	4.66958	0.0173152	1.50445	0.0855614	5.68723	0.0135478	1.3882	0.0242164	1.74444	0.0019302	1.14001	0.0112671	0.988328	0.00320168
814	E9PLY0	Microtubule-actin cross-linking factor 1, isoforms 1/2/3/5	MACF1	24	1	31.3	119.93	1062	0.74138
1717	Q9H2U1	ATP-dependent RNA helicase DHX36	DHX36	24	24	31	114.76	1008	1.49804	0.0137523	0.918016	0.000380603	1.30513	0.00644058	0.49348	0.000222565	1.90786	0.047905	2.51093	0.00138272	1.84451	0.111453	6.04241	0.00835334	0.966795	0.0442971	4.58185	0.277124	0.785194	0.0269248	3.42907	0.00773946	0.684083	0.0139557	2.04007	0.000974632	0.707578	0.0414081	5.85209	0.00988815	0.871228	0.0121973	1.40002	0.00443817
2997	Q68CZ2	Tensin-3	TNS3	24	23	30.7	155.26	1445	2.35393	0.104824	4.45317	0.0029508	1.99531	0.0541513	2.71392	0.00146911	2.36648	0.193069	8.15846	0.00947325	1.88019	0.54173	28.8125	0.0944333	0.794508	0.252856	31.8255	0.345785	0.994696	0.0869797	8.74435	0.489334	0.843156	0.0528786	6.27151	0.0504948	1.06123	0.45459	42.8362	0.347256	0.847652	0.0283762	3.34763	0.0166869
1830	O14976	Cyclin-G-associated kinase	GAK	24	24	29.1	143.19	1311	1.78023	0.0672906	3.77988	0.00365423	1.44665	0.0313208	2.16506	0.00243329	2.02279	0.0941157	4.65277	0.00414611	1.94715	0.0546573	2.80704	0.0016514	0.962605	0.0368787	3.83113	0.216174	0.880087	0.0131563	1.49488	0.00593128	0.715175	0.0188571	2.6367	0.002185	0.742958	0.0124399	1.67437	0.00116891	0.812618	0.0133223	1.63943	0.00251421
7186	Q9H2P0	Activity-dependent neuroprotector homeobox protein	ADNP	24	24	28.7	123.56	1102	2.1623	0.0462124	2.13719	0.000787187	1.5549	0.0620501	3.99062	0.00608328	2.18575	0.06181	2.82786	0.00134907	2.35571	0.0169833	0.72094	7.84327e-05	1.07776	0.0355674	3.30014	0.0783818	0.989269	0.0398346	4.02667	0.41992	0.711377	0.0353	4.9622	0.00740521	0.660054	0.0221835	3.36086	0.00212496	0.719094	0.0141704	1.97059	0.00127003
3179	O14841	5-oxoprolinase	OPLAH	24	24	26.8	137.46	1288	0.929355	0.0083779	0.901475	0.00690137	1.10396	0.0267291	2.4212	0.0297638	0.871638	0.0555458	6.37257	0.0768947	0.740461	0.0565982	7.64365	0.0229162	0.849505	0.114834	13.5177	0.178665	1.06622	0.0698163	6.54804	0.208807	1.26653	0.0710834	5.61243	0.0312998	1.49091	0.15303	10.2642	0.0402588	1.18788	0.0196401	1.65338	0.0053578
7587	P09884	DNA polymerase alpha catalytic subunit	POLA1	24	24	23.4	165.91	1462	1.13512	0.312567	27.5361	0.283674	1.25277	0.177182	14.1432	0.127347	1.68102	0.169247	10.0681	0.026954	1.24345	0.161573	12.9938	0.120854	0.739702	0.0247932	3.35179	0.00450366	0.675254	0.161125	23.8613	0.110727	0.745245	0.0335632	4.50364	0.00856065	1.00749	0.0272712	2.70684	0.395766	1.10365	0.360429	32.6579	0.319222
1616	Q8IZH2	5-3 exoribonuclease 1	XRN1	24	24	19.7	194.1	1706	1.89403	0.0909577	4.80235	0.0393171	1.88413	0.113311	6.01397	0.00789199	1.9298				1.60762	0.115266	7.16999	0.0166262	0.879832				1.04089				1.05078				1.172	0.0246276	2.10133	0.00988736	1.0578	0.0403742	3.8168	0.222151
4882	J3KPG5	Bromodomain adjacent to zinc finger domain protein 2A	BAZ2A	24	24	19.7	208.07	1875	3.25143	1.50631	46.3277	0.188714	4.6848	0.191958	4.09747	0.0202492	3.82992	0.420693	10.9844	0.0103875	4.98577	0.0595226	1.19385	0.00582049	1.25443	0.158789	12.6582	0.199019	0.941105	0.410616	43.6313	0.457812	1.35599	0.0876546	6.46427	0.0921942	1.00252				1.44084	0.73623	51.0971	0.289933
4672	Q14674	Separin	ESPL1	24	24	19.2	233.17	2120					4.25052	0.0966529	2.27391	0.000440888	6.6714																0.659742
2072	O14646	Chromodomain-helicase-DNA-binding protein 1	CHD1	24	16	17.9	196.69	1710	1.28712	0.090933	7.06484	0.04204	1.26025	0.168396	13.3621	0.118674	2.40391	0.0787341	3.27525	0.00155963	2.05929	0.134151	6.51444	0.0077084	0.856642	0.0785277	9.16692	0.112641	0.535428	0.0230523	4.3054	0.00123192	0.524249	0.0802625	15.31	0.0142845	0.611981	0.0927957	15.1632	0.0281575	0.979121	0.20042	20.4694	0.473417
799	A0A0U1RQK7	Eukaryotic translation initiation factor 4 gamma 3	EIF4G3	24	17	17.6	195.27	1774	1.15541	0.00993781	0.860108	0.00202974	0.821408	0.0213269	2.59638	0.00702445	1.04312	0.0442223	4.23944	0.20787	1.09231	0.0580746	5.31666	0.121031	1.04716	0.100774	9.62353	0.315193	1.10766	0.0386296	3.48751	0.0530125	0.787456	0.0484186	6.14873	0.0247336	0.75199	0.0261671	3.47972	0.00551527	0.710921	0.0215721	3.03439	0.002774
3772	A0A0A0MTH9	TATA-binding protein-associated factor 172	BTAF1	24	24	17.1	206.93	1849	1.33177	0.0690921	5.18799	0.0199674	1.11851	0.105364	9.42005	0.173163	1.35093	0.0580569	4.29755	0.012969	1.22255	0.108472	8.87255	0.166878	0.937957	0.0512299	5.46186	0.257254	0.98582	0.0889015	9.01803	0.473623	0.827954	0.043649	5.27191	0.0301258	0.850957	0.000889878	0.104574	0.0023276	0.839864	0.109971	13.0939	0.159587
1191	Q96BY6	Dedicator of cytokinesis protein 10	DOCK10	24	23	15.2	249.53	2186	1.26019	0.0622315	4.93824	0.0258134	1.03401	0.0547933	5.2991	0.284668	1.60899	0.0390285	2.42565	0.0249043	1.37606	0.034026	2.47271	0.00402596	0.836612	0.0071227	0.851375	0.0169835	0.746398	0.0192981	2.5855	0.029624	0.618118	0.017561	2.84105	0.017926	0.751428	0.0230201	3.06351	0.00425815	0.820517	0.032824	4.00041	0.0161481
5271	Q9HCK8	Chromodomain-helicase-DNA-binding protein 8	CHD8	24	19	13.7	290.52	2581	6.973				5.64022	0.0716884	1.27102	0.00602131	5.00705	1.86471	37.2418	0.149396	6.02556	0.557708	9.25571	0.0426759	1.20341	0.328619	27.3073	0.312495	0.895455				1.12645	0.403826	35.8493	0.361312	0.936049	0.0746748	7.97766	0.31642	0.821555
1579	Q68DQ2	Very large A-kinase anchor protein	CRYBG3	24	24	13.5	330.63	2970	2.91375	0.42968	14.7466	0.0221747	3.22306	0.0508698	1.57831	0.000261416	2.47987	0.0794879	3.20533	0.00143138	2.26741	0.349554	15.4164	0.0315217	0.914329	0.122073	13.3512	0.315026	1.17496	0.144615	12.3081	0.157682	1.29969	0.0391807	3.01462	0.00827053	1.42147	0.254359	17.8941	0.105227	1.10616	0.130257	11.7756	0.223207
1880	P42858	Huntingtin	HTT	24	24	11.2	347.6	3142	0.948962	0.0249831	2.63268	0.0906075	0.802763	0.048721	6.06916	0.0287521	0.974684	0.023541	2.41524	0.201692	0.988797	0.0489481	4.95027	0.436545	1.01448	0.0307977	3.03581	0.333193	0.97361	0.00666966	0.685044	0.0292639	0.823614	0.0299538	3.63687	0.013989	0.811859	0.027062	3.33333	0.0101293	0.845938	0.0305823	3.61519	0.0188673
3433	G5E977	Nicotinate phosphoribosyltransferase	NAPRT	24	1	64.7	62.171	584
6439	K7ES11	(E3-independent) E2 ubiquitin-conjugating enzyme (Fragment)	UBE2O	24	1	43.5	88.749	807
7401	P53675	Clathrin heavy chain 2	CLTCL1	24	4	14.1	187.03	1640
6703	P54920	Alpha-soluble NSF attachment protein	NAPA	23	14	86.8	33.232	295	1.58176	0.0076	0.480476	8.5298e-05	1.58061	0.0310769	1.96613	0.00142327	1.57994	0.0202535	1.28192	0.000608164	1.57776	0.0217416	1.378	0.000705793	0.998624	0.00184399	0.184653	0.26715	1.00116	0.00829712	0.828755	0.448139	1.00043	0.00696372	0.696074	0.475824	1.00181	0.00610668	0.609567	0.395611	0.999274	0.0150031	1.5014	0.488247
5091	P00491	Purine nucleoside phosphorylase	PNP	23	22	85.1	32.118	289	0.79626	0.0115577	1.45149	0.00160389	0.725634	0.00917865	1.26491	0.000559121	1.02256	0.0134841	1.31867	0.116927	1.00802	0.00998208	0.990268	0.250776	0.985783	0.00333018	0.337821	0.0254022	0.778696	0.00236166	0.303284	5.69349e-05	0.709628	0.0155222	2.18738	0.00142606	0.719862	0.0140479	1.95147	0.00125509	0.911303	0.0220582	2.42051	0.0286421
777	Q9Y696	Chloride intracellular channel protein 4	CLIC4	23	22	85	28.772	253	2.22506	0.0125891	0.565785	5.27863e-05	2.10949	0.00918338	0.435336	3.42491e-05	1.36567	0.01617	1.18403	0.000973806	1.32819	0.0205573	1.54778	0.00194666	0.972549	0.0117349	1.20661	0.0727149	1.62928	0.0273635	1.67949	0.000941402	1.54465	0.025198	1.6313	0.00106518	1.58825	0.0281427	1.77193	0.00113853	0.94806	0.00267368	0.282015	0.00132007
289	Q09028	Histone-binding protein RBBP4	RBBP4	23	14	78.6	47.655	425	1.2653	0.00644524	0.509384	0.000294768	1.28832	0.0040043	0.310816	9.6407e-05	1.38418	0.016189	1.16958	0.000884639	1.42626	0.00317403	0.222542	2.77199e-05	1.0304	0.013276	1.28843	0.0739291	0.914118	0.015377	1.68217	0.0153853	0.930749	0.0115912	1.24536	0.0134995	0.903286	0.00463097	0.51268	0.00114304	1.01819	0.00592055	0.581476	0.0456411
280	Q06830	Peroxiredoxin-1	PRDX1	23	19	76.9	22.11	199	1.04465	0.0044431	0.42532	0.00487513	0.9925	0.00682651	0.68781	0.194448	0.966595	0.00278574	0.288201	0.00344303	0.986405	0.00618099	0.626618	0.0797812	1.02049	0.0037686	0.369292	0.0160747	1.08075	0.00692197	0.640478	0.00363012	1.0268	0.00827521	0.805922	0.041601	1.00618	0.0116462	1.15747	0.32101	0.950081	0.00966618	1.01741	0.017821
661	Q9HB71	Calcyclin-binding protein	CACYBP	23	23	76.3	26.21	228	1.02451	0.0112149	1.09466	0.0796017	0.893408	0.0145709	1.63094	0.00912835	1.18219	0.00929898	0.786587	0.00129639	1.16677	0.00561456	0.481205	0.000565552	0.986956	0.00770366	0.780547	0.116974	0.866619	0.0163321	1.88458	0.00736518	0.75572	0.00953225	1.26135	0.000760369	0.765708	0.00912026	1.19109	0.000756631	0.872034	0.0221582	2.54098	0.0144689
3490	P31689	DnaJ homolog subfamily A member 1	DNAJA1	23	23	73.8	44.868	397	1.87183	0.0408203	2.18077	0.00109028	1.46688	0.0164916	1.12427	0.000622199	2.82196	0.02007	0.711207	6.06512e-05	2.78797	0.0131598	0.472022	2.70822e-05	0.987957	0.0109491	1.10825	0.194959	0.663311	0.0101307	1.5273	0.000452486	0.51981	0.00224226	0.431362	1.09023e-05	0.526146	0.00803733	1.52759	0.000143861	0.783659	0.00865438	1.10436	0.000798925
6033	P46108	Adapter molecule crk	CRK	23	23	73.7	33.83	304	1.06621	0.00787937	0.739008	0.00692261	0.972568	0.0135691	1.39518	0.0912265	1.10759	0.00919825	0.830474	0.0036099	1.10592	0.00433602	0.392075	0.0008356	0.998488	0.00552146	0.552982	0.406825	0.962637	0.00419504	0.435786	0.00619251	0.878094	0.0068785	0.783345	0.0015857	0.879423	0.0111761	1.27085	0.00425092	0.912175	0.0110766	1.2143	0.00779183
258	P67809	Nuclease-sensitive element-binding protein 1	YBX1	23	5	72.8	35.924	324	0.855017	0.0236034	2.76058	0.0128564	0.696057	0.01015	1.45821	0.000557208	1.29075	0.00459432	0.355942	0.000124785	1.29201	0.00848063	0.65639	0.000421031	1.00098	0.0101572	1.01473	0.462536	0.662419	0.0207187	3.12774	0.00187983	0.539266	0.00604039	1.12011	8.59439e-05	0.538739	0.011177	2.07467	0.000293624	0.814086	0.0332275	4.08157	0.0154651
[truncated: 6,586 more rows]

## Sheet: Table S3
	Table S3: List of proteins identified with multiple peptides
[truncated: 7,115 more rows]
